# Supplementary material for: Assessing Long‐Term Changes in Endometrial Morphology and Functionality in Dairy Cows With Metritis
Source: Reprod Domest Anim. 2026 Apr 15;61(4):e70206. doi: 10.1111/rda.70206 (PMC13081769; doi:10.1111/rda.70206)
Supplement: Supplementary file 1 — Table S1: Abundance level of primary metabolites in uterine luminal fluid in MET and NoMET cows. The metabolites were identified via gas chromatography with time‐of‐flight mass spectrometry (GC‐TOF‐MS). Table S2: Abundance level of complex lipids in uterine luminal fluid in MET and NoMET cows. The metabolites were identified via Ultra‐High‐Performance Liquid Chromatography with a Quadrupole Time‐of‐Flight Mass Spectrometer (UHPLC‐QTOF‐MS). Table S3: Gene expression matrix (raw reads) of endometrium in MET and NoMET cows. [file RDA-61-e70206-s001.xlsx]

## Sheet: Table_S1
Table S1. Abundance level of primary metabolites in uterine luminal fluid in MET and NoMET cows. The metabolites were identified via gas chromatography with time-of-flight mass spectrometry (GC-TOF-MS).
ID	1007	2963	2988	2990	3028	3030	3047	3123	88410	1009	2877	2959	2974	2976	3016	3036	3130	36
Group	MET	MET	MET	MET	MET	MET	MET	MET	MET	NoMET	NoMET	NoMET	NoMET	NoMET	NoMET	NoMET	NoMET	NoMET
xylulose	1035	566	643	499	546	558	548	697	622	956	103	480	240	612	367	468	499	889
xylose	1006	424	348	424	403	643	443	724	384	566	111	494	348	851	1175	678	475	730
xylitol	860	309	542	804	506	502	386	800	464	455	86	578	337	702	2316	676	403	6265
xanthine	912	442	449	1691	925	1295	656	1529	923	1358	579	1758	1346	567	156	1080	864	650
valine	10481	20317	22550	23811	30519	18954	21105	14121	23145	21284	4922	13158	22620	37332	1330	18479	31379	38842
uric acid	240	1243	1118	546	1345	716	172	1153	228	858	268	559	361	788	7499	455	818	2409
urea	37345	114981	127243	78859	104588	57449	117132	65098	156804	108618	21613	73123	136907	118785	199956	94933	155826	110634
uracil	980	552	1228	1673	1405	413	940	1321	944	1191	297	630	463	743	147	458	849	979
UDP-glucuronic acid	97	129	58	157	72	98	143	227	88	75	56	192	110	405	823	311	211	117
tyrosine	627	1257	1796	1309	1938	1058	833	1372	1367	1171	329	828	1320	1517	224	1293	1435	2670
tryptophan	350	699	1719	68	2048	710	411	667	610	779	168	612	775	882	62	412	1243	1818
threonine	1615	1249	1304	1785	1244	1957	1576	1432	1398	1678	538	1757	2317	2575	317	1415	2154	2110
threonic acid	583	185	231	607	366	463	521	597	148	332	103	394	456	509	294	346	308	491
threitol	136	172	48	365	74	143	97	1037	397	84	116	94	40	252	199	266	537	130
taurine	125	98	136	1184	246	95	135	92	449	59	95	258	789	356	97	173	57	217
sulfuric acid	141	98	76	26	39	133	129	246	65	43	48	66	26	198	138	202	79	77
suberic acid	1019	685	492	565	319	977	653	1035	687	809	168	888	401	1778	580	1125	727	1333
stearic acid	5898	6065	3890	2493	4406	4663	2496	4316	3762	4974	37999	4855	3844	7711	730	4222	6087	7239
sorbitol	713	428	442	485	595	359	723	686	710	696	194	505	624	833	751	1237	554	653
serine	9409	6694	9151	6623	8558	11158	5616	9721	7253	9435	3050	11568	13252	14513	1291	9471	11497	10318
ribose	2827	1365	1320	1037	696	1656	466	1207	9479	966	202	1182	933	1756	570	809	660	638
ribitol	389	106	119	200	105	122	164	267	460	159	14	112	46	302	330	184	193	199
putrescine	47402	4457	12286	6371	5455	4515	2719	5583	13652	6716	1628	3427	5680	2156	568	4653	6875	6853
pseudo uridine	251	225	266	240	264	205	264	178	279	138	51	173	241	473	1147	234	309	443
propylamine	1435	588	223	506	459	1139	601	778	598	1156	298189	867	431	1233	133	165	77	1223
proline	3627	2540	4243	3357	7452	3177	3055	4441	3437	2649	1361	2352	6372	6496	343	2575	6773	4845
pimelic acid	1259	1053	596	788	447	1278	871	1683	978	944	144	1066	547	2188	921	1764	798	1497
p-hydroxylphenyllactic acid	146	63	88	93	63	79	609	119	117	87	309	91	1283	1819	137	152	116	107
phthalic acid	3771	1799	1477	1639	1189	2287	1652	2669	1516	2462	397	2560	959	4353	3380	3224	7917	10440
phosphoethanolamine	672	685	2546	5060	2229	2550	3366	3525	304	1861	2104	6361	8185	842	150	2245	2017	1649
phosphate	24787	5300	20722	19687	19638	16167	3281	15042	25170	23893	6128	23056	14843	21594	980	22131	20929	20673
phenylalanine	1030	2865	2202	2084	2356	1253	1166	1550	990	1832	468	1366	2076	1310	209	1038	2435	2608
phenaceturic acid	575	3053	4930	658	640	652	1829	910	3021	4476	846	461	530	1170	20528	543	752	847
p-cresol	698	2044	1139	482	662	1264	808	3838	562	1117	206	933	565	2769	2900	1461	2009	1203
parabanic acid	1241	436	463	582	345	770	337	1045	525	633	98	477	332	1441	862	873	549	603
pantothenic acid	306	167	104	113	86	189	111	208	158	155	34	179	108	392	133	322	87	418
oxoproline	20094	10128	23839	23050	15841	15706	24157	31351	19437	22789	8770	30566	37189	17696	3082	15087	23776	23776
ornithine	747	931	1796	1208	2468	1118	1020	1199	1595	1556	338	1064	1409	2480	299	1804	2275	3064
N-methylethanolamine	3151	1798	994	1302	1089	2002	1714	3255	2145	1531	11456	1492	733	6496	363	2160	1274	3557
N-acetylputrescine	225	82	143	79	51	143	114	270	134	160	1598	107	38	266	136	157	166	269
N-acetylmannosamine	520	233	229	163	162	141	172	213	1146	200	45	164	90	396	383	311	201	319
myo-inositol	75239	33518	59611	68751	69252	59190	79691	57581	77125	84598	22858	79972	77804	29819	3781	119166	34904	42808
methionine	319	442	573	563	1173	604	295	689	558	490	203	327	669	752	80	245	925	633
mannose	2276	1180	2461	1152	2259	498	970	1556	1315	1727	461	2094	1955	2602	215	1402	1663	1973
maltotriose	253	84	147	198	41	730	673	492	338	79	29	283	163	153	37	319	48	214
maltose	3514	460	6227	5061	287	12397	5736	7701	6417	525	1293	7131	11835	1076	209	11642	1121	1019
malic acid	2937	1336	1798	2910	1990	1982	2144	2339	1168	2140	699	3517	2310	419	204	702	924	615
maleimide	2331	3227	2011	43057	9594	2227	1766	5959	2565	1715	700	2843	802	4114	203	2165	2618	7416
lyxose	105	113	140	120	42	106	91	159	122	84	137	128	75	225	117	120	98	369
lyxitol	308	191	198	284	245	191	222	316	267	289	47	187	209	360	459	263	252	294
lysine	1124	2188	2821	1979	2857	1596	1044	2774	1632	2417	482	1733	1947	1364	277	1261	3776	2048
linoleic acid	557	470	105	239	282	465	169	327	158	357	99	447	187	495	74	202	352	416
leucine	4654	8652	14284	15043	22211	10351	10720	9929	11855	8648	342	4335	13674	19199	1095	8242	21488	23313
lactose	915	1560	3798	1047	9282	2567	1564	3220	1189	2674	302	1286	3863	5830	77188	2357	4763	5630
lactitol	141	66	2077	1317	80	174	90	143	88	84	15	1488	2359	275	122	1998	49	95
lactic acid	19135	19739	21092	21217	22410	26209	20509	12214	17059	9819	6427	28032	17551	23823	1516	37587	19864	14248
isothreonic acid	120	187	134	167	123	166	167	246	128	206	28	159	125	311	855	165	165	202
isopalmitic acid	5114	3341	2053	2588	1885	4850	2631	5083	3355	3210	40998	3389	2014	6946	722	3852	3565	5423
isoleucine	6002	8495	13493	15039	15077	8796	8004	9400	9666	8361	2022	7293	11246	14729	3708	8939	16078	24534
isoheptadecanoic acid	381	441	236	358	194	710	258	497	359	620	700	447	224	1670	48	889	970	967
indoxyl sulfate	193	109	85	54	68	185	408	273	258	133	15	162	78	347	1286	338	131	144
hypoxanthine	4915	408	2264	6679	1831	2598	5441	2072	5100	1791	1266	4041	9074	572	436	2455	701	289
hypotaurine	4732	1521	5951	3900	1859	7398	7032	13305	8019	5747	2988	18224	19292	1648	678	3057	10924	7328
hydroquinone	238	235	188	124	95	303	216	246	128	203	46	216	76	549	194	431	377	351
hippuric acid	564	907	815	470	1156	598	594	2790	649	1128	132	663	1010	1715	170774	713	1311	790
glycylglycine	97	124	78	92	53	151	74	132	119	87	407	96	53	455	30	114	73	172
glycine	61147	5562	28112	30762	21873	21776	27215	22754	31117	28356	8558	36118	37938	20167	3126	17441	24313	22805
glycerol-alpha-phosphate	622	1240	2422	2158	1465	1569	4406	1099	742	2912	1208	949	4519	1193	88	4326	783	1642
glycerol	32025	36547	47289	17696	25954	70827	149147	22875	5649	31559	9696	31280	977	41969	325	24454	36596	14976
glyceric acid	6148	1891	2852	2611	1386	3125	3510	2085	4084	3361	535	2391	1176	1184	502	1434	1369	3433
glutamine	648	1196	1327	1020	1571	857	1262	2269	2316	795	560	1226	1428	756	572	1035	637	1363
glutamate	9409	5161	17154	34245	19696	13347	13697	18505	17325	19653	7227	21887	26492	5132	3190	11093	8139	12029
glucose-6-phosphate	755	415	2693	1065	1283	2619	723	1793	141	1938	860	3740	2536	1148	81	2607	1384	1036
glucose	4068	10607	19049	6010	19301	11778	7018	8425	11876	15153	3459	10397	16259	21945	281	12937	26413	9959
galactose	15952	1198	1102	677	1441	1531	765	872	1337	1680	3214	1154	594	1089	62	774	1771	1856
galactitol	510	244	157	247	292	214	540	186	292	333	98	301	282	428	142	649	285	341
fumaric acid	2493	1315	1475	2025	1185	1965	1837	2245	773	1994	526	2360	970	2012	235	2232	2081	1823
fucose	1683	1179	531	523	513	1096	3416	1783	3253	1112	1206	1177	436	2327	274	1147	557	810
fructose-6-phosphate	196	161	597	814	438	386	480	454	100	489	260	754	1072	369	47	580	651	257
fructose	627	241	343	137	28	369	238	184	164	455	42	357	236	302	38	364	46	625
ethanolamine	36686	30060	35958	28689	33930	57875	21075	50329	91680	76832	9748	53538	22216	8526	5722	34321	27293	35766
erythritol	1035	552	258	365	309	737	580	1037	541	409	116	660	320	1121	880	662	537	745
dihydro-3-coumaric acid	760	381	284	231	233	569	316	659	436	500	75	316	191	756	419	564	405	690
diglycerol	1223	2373	3650	3585	2453	4092	6936	1575	1490	3713	1631	4414	6518	1513	183	4645	2013	2185
dehydrocholesterol	384	283	171	173	93	492	269	373	225	366	8826	201	119	662	47	197	294	725
cysteine	293	129	530	488	455	500	566	943	512	333	214	337	298	401	129	391	132	755
creatinine	9109	7935	4168	16492	11650	1807	16272	25276	9044	16028	5124	11444	17874	3286	46463	14541	9265	9117
citric acid	841	6454	4016	996	8325	2600	2696	2363	5255	1464	307	194	4080	6883	5507	2410	9769	4309
cholesterol	14332	34796	37453	12792	33787	32504	7148	15990	19832	29692	8906	10970	21942	32043	457	28620	45715	35633
catechol	167	146	54	77	95	170	94	243	64	165	20	146	65	356	1284	285	176	179
butane-2,3-diol	538	2634	1389	2018	201	772	3181	3268	805	2725	116	2646	3608	1161	3192	4887	4951	1173
beta-alanine	653	248	208	582	348	355	469	551	96	592	121	590	290	473	577	460	561	533
benzamide	329	199	128	62	116	178	108	259	151	92	33	242	79	392	765	223	562	209
azelaic acid	415	312	188	274	275	376	263	446	101	317	88	373	249	536	706	444	249	406
aspartate	4345	2798	5075	16747	12454	3779	7938	6134	5046	5924	5001	9829	16787	3444	2200	5246	5189	7456
arachidonic acid	1756	2167	2525	1273	2316	2600	827	2191	1159	320	783	2256	2090	1711	85	2078	1506	2115
alpha-aminoadipic acid	105	127	81	50	81	71	59	178	82	81	15	99	42	230	179	128	90	117
allantoic acid	274	494	450	412	630	270	310	1105	450	439	77	584	685	1170	21436	396	426	864
alanine	29498	32179	44224	41871	52870	29686	26671	49959	41240	32374	11455	37033	39128	54843	6228	30814	52910	39973
adipic acid	5098	1925	1696	9049	1479	1359	2320	3749	2328	3166	567	2991	1400	5911	2126	7071	2386	4010
5-aminovaleric acid	387	349	205	283	384	187	132	338	278	297	98	298	254	630	1135	468	635	503
4-hydroxyphenylacetic acid	167	256	113	94	91	255	56	327	102	105	16	110	90	338	1094	231	92	239
4-hydroxybenzoic acid	447	171292	210	179	167	261	141	470	251	300	52	335	193	774	110	545	705	426
3-phosphoglycerate	204	76	562	710	201	481	625	583	115	381	276	910	1122	369	59	646	372	132
3-hydroxyphenylacetic acid	131	185	109	144	55	135	159	192	147	98	26	156	90	194	1367	231	120	107
2-monoolein	625	486	9013	334	307	863	466	7147	302	528	610	439	396	590	270	492	449	645
2-ketoadipic acid	18798	13656	8432	8994	7320	18464	5845	19593	12159	7442	2554	10218	4483	30778	127134	15816	11167	21385
2-hydroxyvaleric acid	2477	2164	1010	1150	900	2465	1605	2455	1565	1984	295	1829	1052	4124	1039	2892	1854	2835
2-hydroxyhippuric acid	238	114	128	92	92	164	108	132	355	49	23	129	56	311	1459	154	137	202
2-deoxytetronic acid	389	285	85	158	126	299	121	351	203	176	31	186	101	635	235	351	131	284
2-aminobutyric acid	3658	3327	3779	6311	11448	4926	3335	10769	5938	6649	2322	5609	8777	9665	689	4382	4375	10970
2,8-dihydroxyquinoline	107	105	54	71	222	201	61	186	92	60	22	116	56	243	922	96	90	167
1-monostearin	2966	4803	3415	2618	2167	13797	1735	5445	1751	849	522	2907	2310	13437	460	3599	3908	974
1-monopalmitin	1960	3454	917	646	616	3121	917	3530	2274	566	390	1801	1482	6500	344	1580	3230	984

## Sheet: Table_S2
Table S2. Abundance level of complex lipids in uterine luminal fluid in MET and NoMET cows. The metabolites were identified via Ultra-High-Performance Liquid Chromatography with a Quadrupole Time-of-Flight Mass Spectrometer (UHPLC-QTOF-MS)
ID	36	1007	1009	2877	2959	2963	2974	2976	2988	2990	3016	3028	3030	3036	3047	3123	3130	88410
Group	NoMetritis	Metritis	NoMetritis	NoMetritis	NoMetritis	Metritis	NoMetritis	NoMetritis	Metritis	Metritis	NoMetritis	Metritis	Metritis	NoMetritis	Metritis	Metritis	NoMetritis	Metritis
1,3-diphenylguanidine	1102	1070	8185	955	1240	1104	1520	1234	669	701	3040	1018	1221	2194	1172	1663	961	1189
12-acetyloxy-6,10-dimethyl-2-(4-methylpent-3-enyl)dodeca-2,6,10-trienoic acid	1651	1092	2319	1859	2488	1365	1800	1388	2646	1487	911	2171	1585	1231	1067	834	1615	909
12-HETE	1123	1300	983	732	678	1995	523	978	1751	967	343	981	748	341	695	413	1149	408
17-SAHSA	1645	1825	1497	1453	1410	1127	1779	1827	1462	1759	1491	1580	1255	1548	1345	1427	1442	1438
1-dodecanesulfonic acid	2008	1879	1935	1382	1824	2079	1834	1045	2077	2303	1775	2447	1304	1104	1325	1135	2477	1962
2,3-dihydroxy-octanoic acid	17492	12702	14194	12601	18056	17178	15265	20944	15846	22893	10949	15991	17719	17978	19046	17608	15664	16480
3,4-dihydroxybenzeneacetic acid	810	879	511	781	1055	852	552	800	835	567	31193	1179	629	733	492	596	926	437
3,4-dihydroxyhydrocinnamic acid	1057	1322	1601	1488	1281	983	1892	1109	1265	1419	995	1278	1112	929	1327	1121	944	1425
3,5,7-trimethylocta-2,4-dienedioic acid	3004	3599	3444	2729	2842	2965	3010	2973	2256	4058	2060	2119	1769	2649	3102	2192	2543	2992
3-[(2-hydroxyethyl)amino]-1-propanol	524	477	3086	1485	366	417	379	400	634	760	425	548	316	77	511	575	301	325
3-hydroxy-2-methyl-4-pyrone sulfate	227	329	327	210	91	195	265	145	151	199	3847	207	90	268	311	130	256	133
3-hydroxybenzoic acid	13747	7816	6725	12219	9110	149947	14328	9499	15599	8372	13355	7520	8320	9018	8332	8003	8053	13716
4-hydroxy-2-piperidine-carboxylate methylester	1197	1889	1049	1348	3378	3106	2154	742	685	1253	8911	1132	1652	9132	1721	5923	1554	2180
4-oxononanoic acid	38180	19973	19598	41373	21379	45001	39434	29844	43221	48958	29046	27849	29607	55642	29870	18551	35400	25450
4-pyridoxic acid	823	820	2548	808	508	753	502	733	796	352	5574	637	527	505	752	404	752	445
6-hydroxynicotinic acid	7157	5352	8227	6148	5323	13650	5169	7220	9798	6236	6041	5811	6003	3803	5662	5015	5550	6104
7-methylguanine	824	2015	1076	2026	2677	1896	1827	1184	518	1213	8555	823	1725	8659	1323	5624	1610	2349
8-oxononanoic acid	17564	6799	8678	7486	11868	9261	7394	6473	6093	11848	7893	6881	7354	19092	7895	9447	6973	9510
acylcarnitine 02:0	925	643	1765	1700	564	845	1354	712	1491	1041	495	1165	590	978	909	841	588	3675
azelaic acid	12395	4987	3676	4478	6960	6018	4717	4682	4907	8504	4311	4250	6220	15404	6070	5893	4608	6060
benzethonium	651	1213	7281	636	1020	1071	1116	613	582	1079	770	521	911	521	837	854	1208	777
benzododecinium	5784	5107	53556	29286	5777	5672	9337	6448	5484	13790	6941	6103	6750	6374	5175	5302	5638	5926
benzyldimethylstearylammonium	4685	4612	23454	13211	4142	2684	3120	2646	2689	6492	3641	3520	3200	2384	2381	3224	4679	4144
beta-carotene	26162	4033	9615	6602	3351	11934	8439	8678	19060	8486	1468	23498	9065	269	3284	3811	18976	5832
carnitine	984	830	2051	1943	981	1568	1256	1075	12431	516	869	732	810	1819	800	583	962	4560
CE 18:2	17069	1644	8145	2814	2019	7785	5016	6599	14545	6815	910	16840	5534	736	2059	1585	9867	4076
Cer d18:0_24:0	1235	596	1852	1297	1319	606	1128	338	1163	1158	779	1505	1062	341	886	970	1493	930
Cer d18:1_16:0	3367	2767	4598	6529	2827	2553	3916	1650	8765	2547	1294	6693	6495	128	2343	1764	6202	1397
Cer d18:1_22:0	1152	742	1433	1309	780	741	993	568	2068	607	445	1686	1791	175	892	486	1501	1096
Cer d18:1_23:0	963	473	1561	1319	1207	888	1272	555	1738	373	574	1258	1473	743	798	810	1172	509
Cer d18:1_24:0	1297	1511	2061	2395	1254	1383	1514	1015	2891	1524	665	3024	2610	266	977	750	2004	1000
Cer d18:1_24:1	2909	1435	3285	5019	2725	2107	3646	1332	4484	1282	544	4122	4467	81	2769	1054	3674	1487
Cer d18:2_24:1	1006	877	1878	1892	1123	1213	2414	505	1797	1825	516	1382	1878	N/A	1127	419	1527	430
Cer d20:0_26:0	1870	1127	1501	1759	1356	1039	947	1314	1514	1420	1336	1332	1216	699	1460	503	1614	1194
Cer d35:1	234426	240264	219341	266870	227948	253338	233308	205135	243825	223276	225029	223006	246503	214062	245704	222142	240836	148491
cholesterol	19531	4904	16152	13979	5532	11320	13723	7366	25335	8182	2151	20261	19187	493	5694	4403	19731	4083
cholic acid	2652	726	2356	2238	1089	1486	1511	4359	1863	1185	1010	4271	3013	139	783	1922	2264	923
cinnamic acid	667	673	58447	862	1007	829	10220	1130	677	540	747	755	1052	276	841	868	908	932
CMPF	4847	2510	2899	2948	2748	3109	2470	2561	2669	3570	2063	2854	3054	2814	2711	2506	3863	3235
coenzyme Q10	1271	1135	1486	2227	1272	593	2184	791	3202	1424	130	2329	3660	260	1398	691	2080	808
delta-valerobetaine	373	68	911	488	446	126	489	95	699	296	357	427	369	304	410	103	410	2445
DG 18:1_02:0	16216	15283	13576	14848	21833	15520	16787	16175	13719	16471	16142	16351	14874	14929	15265	17643	15249	14603
dihydroquinine	3590	3085	14448	3864	3302	2648	4888	2121	2641	3581	2522	3039	2701	2640	2358	2912	3476	3443
dihydroxyacetone phosphate	2401	2710	1853	1970	2200	2020	1901	2109	2121	2543	2308	2382	2385	2434	2450	2187	1528	2626
dodecyl sulfate	37836	38502	62769	40338	25613	45306	32071	65139	45051	57750	43919	61484	86957	17988	16586	14100	50257	28923
FA 10:0 (capric acid)	10879	8524	13699	4939	8034	7421	8544	8752	8271	14683	7054	11946	8063	8990	10752	11085	8660	13769
FA 12:0 (lauric acid)	25179	16531	17533	15005	16884	16627	22714	18593	24282	29138	18761	21904	18505	16727	26564	25281	19741	31389
FA 13:0 (tridecylic acid)	6969	5893	7353	4982	6781	4459	6631	6611	5319	9074	5492	7405	6760	7087	7826	9083	5440	13192
FA 14:0 (myristic acid)	33584	28270	35925	30895	29400	31038	35112	27686	33851	38876	29130	34049	29753	12628	28578	23489	37117	36391
FA 15:0 (pentadecylic acid)	21787	20793	25500	19878	19914	17798	16501	18042	17567	22621	18987	17511	18684	12784	16669	16554	19749	18150
FA 16:0 (palmitic acid)	2359482	2403349	2422667	2001665	2494030	2995478	2263035	2089004	1970661	2535352	2857472	2761592	1873856	1256310	1896627	1870258	2845144	3780954
FA 16:1 (palmitoleic acid)	16146	14006	14646	14538	15610	14408	12707	12370	13037	17955	12848	14642	15976	9134	12611	12047	16882	14206
FA 18:0 (stearic acid)	2704439	2996799	3253998	2791940	3086665	3385034	2646194	2726603	2662898	3317243	3135313	3128500	2177542	1826324	2488932	2436320	3233919	4004309
FA 18:0, 3-oxo-	1817	5632	2587	2106	2022	2507	689	4656	1409	2725	455	1439	3838	1136	1848	637	917	289
FA 18:1 (oleic acid)	193702	162966	149062	157830	187044	220367	164609	153125	202637	185994	186956	211318	153783	173524	134910	132367	193486	219061
FA 18:2 (linoleic acid)	79369	44173	70859	56096	68206	73558	75543	38773	140117	60368	33041	86585	60060	22903	36250	35516	70788	39950
FA 18:3 (linolenic acid)	3481	2439	3882	3588	2761	3917	3207	2742	13102	2437	2165	4201	2672	1781	2642	2169	3689	2024
FA 19:1	1910	1297	1644	1395	1582	1747	1224	1905	1724	2179	1852	1915	1458	1179	1388	1202	1771	1480
FA 20:0 (arachidic acid)	34724	35576	45781	31729	35064	41832	31734	32473	28469	44530	38224	37390	26912	21489	29658	26847	38392	45604
FA 20:2 (eicosadienoic acid)	4229	1715	6856	4058	5792	4301	5886	1861	6334	3742	1077	5131	5896	554	2585	1915	3614	1538
FA 20:3 (eicosatrienoic acid)	1750	749	2284	2143	2273	2336	2286	1332	2766	1704	211	4032	1991	481	762	1469	2886	1057
FA 20:4 (arachidonic acid)	61180	22426	51610	50310	59414	36191	54737	16103	74912	28594	4685	85034	66372	979	20087	21132	66214	14417
FA 22:0 (behenic acid)	19180	21440	29197	18495	21382	20369	18308	18222	18909	21997	21151	20580	17880	14762	17537	16901	19101	24809
FA 22:1 (erucic acid)	4165	3720	3709	4135	5439	4049	4876	4492	4522	5934	4085	3884	3349	6464	3490	4195	3362	3392
FA 22:5	6497	2919	8867	9920	12275	5468	10854	2710	9121	3378	1401	9097	10146	516	2824	3950	6742	4047
FA 23:0	6499	5448	9440	6622	6542	5865	5580	6395	5405	6378	6137	5684	5980	4139	4546	4757	7310	6269
FA 24:0 (lignoceric acid)	23901	21303	39322	22584	23569	21726	18524	22021	18517	24972	20662	20254	21703	16812	18818	18248	23995	24153
FA 24:1 (nervonic acid)	1911	2555	2138	2407	1857	1717	1341	1887	2008	2185	1609	2215	1892	1406	1520	1454	2533	2271
FA 25:0	9857	8130	15271	7997	9249	8176	8141	8405	8117	10412	7165	8098	8933	7070	7945	7550	10149	8439
FA 26:0 (cerotic acid)	12081	11463	22196	11943	11989	11433	10905	13110	11356	13587	11980	12383	12155	9609	13053	10301	14181	12351
FA 28:0 (montanic acid)	7540	7275	12553	7895	7387	6970	6032	7496	6909	8636	8717	7327	7206	7085	7672	7983	7178	7568
FA 36:0	2687	2088	2745	2240	2851	2535	2629	3389	2059	2318	1890	2668	2331	2407	2315	1873	2007	2565
FA 8:0 (caprylic acid)	6690	6156	10416	3908	7843	4895	6304	6370	5325	9932	6052	8470	6932	7748	8591	12067	5403	10202
FAHFA 16:0_18:2	5886	5543	5461	4650	5378	8340	4606	4941	4546	6446	8180	6459	3538	2444	4330	3203	7642	12251
FAHFA 18:0_20:2	9708	11330	11262	9411	9440	10279	8530	8981	10497	9845	9633	10783	7409	6552	8454	7668	11357	11234
FAHFA 18:0_22:3	8128	8088	9300	8135	8188	7775	7976	9243	6466	8474	8040	8131	9237	7585	7423	7614	9622	7744
FAHFA 24:3	14721	14529	15751	13514	17272	14171	14592	13962	13566	15161	14323	14825	13814	15344	13641	13924	14412	15648
FAHFA 27:1	1777	1688	1622	1712	1623	2073	2310	1951	2056	1429	1682	1895	2013	1617	1611	2070	1702	1481
ferroheme	1984	1940	1208	1686	1144	4544	677	2729	878	1199	226	1398	1396	250	835	163	1189	610
gentisic acid	2775	5312	3984	3092	4088	2168	5574	3789	2664	3631	73867	2242	2046	6584	4761	4006	1785	5200
glaucine	502	1546	564	854	1374	875	825	836	535	2542	732	516	925	278	784	1208	425	1634
heptadienyl-hexanedioic acid	10123	8147	9616	3242	7555	4784	4760	7416	5369	11739	3549	9585	8103	6996	9687	11443	9173	13107
hesperetin	661	170	2069	1436	744	959	347	450	605	551	710	531	479	288	432	238	511	556
Hex3Cer d18:1_16:0	791	96	642	1046	621	206	1006	401	1386	212	386	1099	1164	N/A	789	186	1141	N/A
LPC 16:0	7541	4218	6117	5973	3532	4059	10708	1711	6666	5150	1378	10912	7471	843	2552	2609	6116	4051
LPC 17:0	13526	15238	13299	15059	13159	14888	14970	14861	14108	14533	14013	13589	12649	14360	14580	13842	12609	10259
LPC 18:0	8121	3489	6800	6963	4297	6088	11905	3159	9414	4745	1897	11554	11686	478	3388	1981	8261	5923
LPC 18:2	1346	575	869	857	696	545	1571	771	773	1339	213	1338	736	93	351	196	1461	544
LPE 16:0	910	1519	869	1266	1576	662	1584	550	1263	972	288	1233	1876	322	869	699	977	784
LPE 18:0 minor	5204	4270	4598	8626	5236	3848	11144	1785	7758	4627	1393	10666	14241	364	3471	2798	6935	4539
LPE 20:4	283	676	885	1064	4275	945	1342	472	417	595	364	1203	1360	205	442	89	1586	1789
LPE O-16:1	1430	974	1147	1643	436	849	2085	577	1575	933	450	1938	2404	103	878	416	1546	1294
LPG 17:0	952	1048	1027	914	2584	1730	869	346	921	1197	1277	1579	734	719	605	911	1303	11039
MG nonadioic acid	1629	961	3580	1489	1257	1432	1562	1990	1388	2188	1142	1509	1643	949	1252	1256	1465	1869
monostearyl succinate	7249	6838	10986	6397	8036	4724	5532	5246	5632	6359	5899	5747	6304	4929	5861	4551	5232	4928
N-benzyl-N,N-dimethyl-1-tetradecanaminium	9862	9953	80693	47028	8338	6469	9679	7427	6594	19164	6896	7029	8076	8169	6109	5882	7332	8018
octadecylamine	9103	1357	1865	1398	2173	2816	1627	766	2608	1204	1111	1707	970	2786	820	814	1283	1318
oleic acid	3546	3151	3228	3310	3738	3570	3036	3225	2902	3312	3839	3735	2874	2777	3007	3594	3710	2529
pantothenol	2275	900	894	1250	1380	1232	1108	1462	1163	1275	884	589	2424	742	535	939	1111	4455
PC 12:0_12:0	3533	4202	4031	4160	3241	3976	4267	4264	2736	3597	4247	3940	3333	3853	3667	3039	3250	3124
PC 13:0_13:0	5436	5838	4684	4156	4870	5165	4700	5705	4475	4563	4290	5185	4710	4434	5076	4835	4090	3541
PC 14:0_16:0	2017	763	1320	1367	582	1019	1673	1003	2218	1301	320	1761	2381	N/A	561	380	2262	745
PC 15:0_18:1	6193	3685	4998	4304	2770	3467	4526	3986	9002	4990	2374	7235	5430	2243	3844	2885	8154	3382
PC 15:0_18:2	5920	1956	3757	1947	1583	3498	2364	2970	5689	2741	666	5834	4252	520	1769	1499	4902	2516
PC 15:0_20:4	2047	1147	1905	1521	575	1443	1597	990	3829	2106	566	3005	3048	496	1234	675	3264	740
PC 16:0_16:0	2626	933	1995	2855	1473	1733	3133	822	3873	1904	547	2746	3441	966	1063	1520	3263	1049
PC 16:0_18:0	9203	4871	9489	12850	3931	4291	10194	3540	15613	6235	1882	12140	13375	789	4935	3127	10601	3541
PC 16:0_18:1	93806	41537	49006	58780	17344	41286	40659	29617	109755	33495	6199	96595	68214	3174	19446	13955	78742	21274
PC 16:0_18:2	208453	44243	117731	85565	36821	100143	91403	71252	240900	81543	11029	197104	151201	1396	46332	30506	175385	39536
PC 16:0_18:3	20958	3194	8708	6146	1830	9171	6458	4494	20188	5702	769	15160	7161	53	2841	2168	14398	1881
PC 16:0_20:4	2276	1543	1795	1817	677	1595	1808	1581	2467	1731	547	2539	2051	149	1121	326	1603	1147
PC 16:0_20:5	4713	1797	3863	3129	1049	1733	3036	2520	5318	3052	1353	5244	4214	767	1923	1753	6643	1077
PC 16:0_22:6 major	5194	3387	3903	5079	2354	2933	5136	1797	9089	2793	772	7441	5397	702	2265	1854	6444	1712
PC 16:0_23:5	858	899	1546	1160	634	953	1216	1020	2377	610	286	1843	1651	423	1098	460	2560	464
PC 16:0_azelaoyl	608	1014	589	599	89	1016	592	1652	577	601	127	823	815	384	1913	743	826	263
PC 17:0_18:2	10120	3923	9417	6394	3044	6970	6080	6140	16123	6518	1768	13336	10093	692	5116	3527	14100	5180
PC 17:0_20:4	2964	2728	4683	5955	2401	2678	4048	2136	6615	2912	1043	5683	6911	283	3454	1322	5208	1714
PC 18:0_18:1	58482	14325	29138	22954	8209	27849	17904	22102	64424	18769	2824	48852	30733	905	10854	6318	42604	11826
PC 18:0_20:2	3742	1613	4374	3507	2576	3544	2582	2182	6088	2626	523	4098	5843	265	1929	1350	4146	1677
PC 18:0_22:4	5247	1332	3613	3199	1825	3170	3089	2628	6512	2427	677	5761	4906	245	2586	1225	3163	2177
PC 18:0_22:5	10272	1778	9351	10890	3982	5828	7425	4629	15951	3896	1224	11904	14829	300	5018	2959	10540	3501
PC 18:1_14:0	5515	3431	3908	4248	3168	3182	4679	3256	8015	5069	1652	6015	4833	1414	3527	2476	6526	2891
PC 18:1_18:1	216177	43240	171205	137372	51196	134522	111627	90796	336585	92502	14716	247925	219784	1162	56338	30880	275783	48887
PC 18:1_18:2	65560	14989	33034	34810	8997	36112	24750	24167	79851	24198	4027	63113	35857	305	12331	8230	60006	11205
PC 18:1_18:3	2464	979	1328	1069	545	1064	1143	910	2328	995	713	1550	1262	220	1043	414	1572	773
PC 18:1_20:4	12645	4030	9666	16863	6390	5565	11956	5491	22075	6308	2360	15353	18511	398	6662	3873	14855	4074
PC 18:1_22:6	3661	2199	4037	5348	3202	3119	4125	1850	6715	2500	1471	5875	5391	1500	2645	2036	4324	2378
PC 18:2_18:0	10972	3110	9104	5958	3955	6704	6643	6717	12285	5220	1129	11055	10102	177	4738	2763	11123	4423
PC 18:2_18:2	34614	12832	30502	43416	15405	16129	31656	9889	62237	19072	4632	54802	53896	867	19098	6652	42304	12205
PC 20:1_14:1	10975	3096	7659	5909	3101	7522	6094	5420	12528	5702	1983	11182	8517	1784	3771	3270	9587	3634
PC 31:1e	3552	1231	2928	1470	756	2114	1763	2024	3749	1771	420	3732	2121	88	840	541	3098	1298
PC 32:0	26972	9207	26400	35023	12659	14048	32219	9043	54063	15812	3497	42617	40787	1189	12619	6049	30921	9379
PC O-16:0_14:0	1125	473	1229	2163	424	1221	1675	1010	2614	1194	505	1787	1907	148	793	532	2912	331
PC O-16:0_18:1	3669	1769	3898	2573	1017	1792	1899	2563	3843	2452	739	4332	3802	562	1535	1344	4816	1596
PC O-16:1_18:2	14900	3310	9565	3759	1643	7384	4032	6992	14264	7064	658	15826	4812	1830	2337	2656	10234	3023
PC P-16:0_14:0	2803	843	2843	941	484	1384	891	1405	3068	1346	424	2818	1430	384	625	740	1555	721
PE 16:0_18:2	2591	2424	3118	3016	2322	2268	3579	1709	4590	2623	1864	3843	4256	493	3264	2077	4787	1954
PE 17:0_18:1	410	738	1346	1422	1006	513	1105	499	1571	738	271	1093	1991	129	1121	383	1482	560
PE 18:0_18:1	8656	6842	12752	11785	7077	6314	11728	6058	17732	7797	4603	12160	18834	2473	7804	6184	15432	5366
PE 18:0_18:2	9772	5422	10763	18782	8428	8356	18732	4673	23672	10933	4210	13783	22919	583	8366	4863	24273	4804
PE 18:0_20:4	15074	10890	22302	39025	18993	11886	35859	7578	52642	16263	7323	36136	53282	7244	12995	10420	40364	10378
PE 34:5e	1327	1117	1866	2856	1436	2055	2890	755	3842	1040	799	2337	3157	931	1790	788	2849	912
PE 38:1	809	460	1144	1125	563	509	778	181	1777	531	348	1628	1341	136	358	419	1253	702
PE P-16:0_18:2	2167	863	2099	1691	945	1631	1371	922	2746	1511	509	2093	2560	240	1158	939	2804	671
PE P-16:0_20:4	10075	4945	11269	17177	4431	7391	13088	3000	25428	5960	2940	16709	25826	1233	8043	4852	17403	5669
PE P-18:0_20:2	3145	1326	2365	1589	807	2237	1047	1613	3208	2227	645	3419	1649	439	1135	1428	3074	1048
PG 16:0_18:0	656746	621161	652445	690957	639036	677069	664562	542234	647247	624460	623404	653421	650906	512795	668406	594080	618437	350353
PI 12:0_26:4	1462	1502	2805	3171	1814	1567	2358	800	3411	1778	597	3020	3430	N/A	1426	639	2764	613
PI 16:0_18:2	1426	925	1925	1929	1465	1787	1881	276	2570	1239	301	3221	2832	161	1217	1067	3022	426
PI 18:0_18:1	1631	340	1340	1182	1023	1109	1135	992	1773	1301	357	1704	1340	186	807	506	2410	262
PI 18:0_20:3	1803	673	1662	1476	957	1590	1429	1057	3097	1463	396	2112	1393	136	888	906	1960	397
PI 18:0_20:4	11002	5691	13664	16029	6672	6495	12982	3847	18938	6589	2370	16447	17413	335	7659	4046	14817	2394
PI 18:1_18:1	3576	2078	4798	5019	3035	3037	3583	2047	5773	3524	1543	4044	6551	N/A	2813	1843	7152	832
PS 18:0_18:1	3886	1953	5332	4223	3473	3625	4774	1818	8393	2885	1463	5308	7301	767	2960	2810	5537	1839
quinidine	1879	1225	2608	1435	1440	2882	1090	1342	1140	1885	2412	3280	1422	770	1276	1108	2187	2542
SM 18:1;O2_16:0	81389	13937	74609	58379	18331	34491	54937	32132	90299	32601	5056	88176	78464	1097	20884	12851	78535	24978
SM 34:0;3O	2135	2698	1448	1156	238	765	559	321	2289	615	94	2123	1291	122	493	N/A	1907	636
SM 34:1;3O	3106	925	3586	2767	1439	1389	2677	688	6160	1668	354	3625	4525	275	1183	414	3933	674
SM d16:1_23:0	2098	478	1954	1327	1161	1447	1149	1263	2925	1500	204	2097	1955	169	573	561	2275	789
SM d17:0_24:1	5735	1583	5973	4320	1347	2717	3472	3296	6059	2481	540	5533	4638	N/A	2068	1326	4576	1614
SM d18:0_16:0	5817	4045	6098	5299	2851	4053	3468	2720	9199	3330	1309	6942	6229	106	3033	1992	7216	2554
SM d18:1_14:0	4964	512	3433	2160	931	2254	2226	2431	4651	2252	328	4642	2924	94	1414	1083	3527	1293
SM d18:1_15:0	12677	2264	9759	6503	2742	5085	6357	4437	14707	4899	1346	11816	10284	489	3137	2349	10702	2326
SM d18:1_18:0 Isomer A	140202	144906	138637	139074	160377	138788	141053	136482	123674	139575	138241	131268	143901	141655	148660	140826	133375	120665
SM d18:1_18:0 Isomer B	13484	3198	11712	9166	5257	5930	8619	5205	14430	4740	1578	13543	12802	1538	4453	3466	11310	5421
SM d18:1_19:0	3500	3470	3181	4269	2725	3538	3343	3077	3573	3153	3629	4219	3113	2142	3531	2979	3922	2008
SM d18:1_22:0	14742	3696	11968	11933	6329	8203	7837	5647	17245	6096	1533	16854	13541	339	4429	3624	12963	4659
SM d18:1_23:0	10595	2836	8087	5987	3001	5524	5428	4809	11491	3860	531	10738	7988	413	3689	2464	8020	3302
SM d18:1_24:0	1876	694	1773	1168	921	1034	1180	818	1941	1018	111	2559	2103	247	618	360	1150	449
SM d18:1_24:1	15399	2759	12623	11628	5265	8250	9962	5659	15874	4685	1553	15615	16638	504	6079	3375	13934	2985
SM d18:1_26:0	920	586	1864	1469	795	1153	1219	823	1959	648	227	2393	2322	N/A	613	790	1631	1683
SM d18:1_26:1	1199	483	2484	2455	1213	1367	1715	440	3002	1450	322	3233	3257	246	1047	1054	3186	883
SM d18:2_16:0	4122	1087	2902	2334	1821	1996	2165	2175	4370	2693	567	4539	2706	187	1319	1168	3012	1687
SM d18:2_22:0	3656	1227	2863	1382	1229	1972	2319	2178	3444	1118	553	3505	2407	510	686	669	2493	827
SM d18:2_23:0	3021	544	3102	2297	1110	1710	1916	1715	3244	1621	282	3080	2682	366	1225	1054	3453	1240
SM d18:2_24:0	1156	665	1748	1519	828	1419	1577	1130	2068	924	503	2125	1842	180	817	372	1965	577
SM d18:2_24:1	7842	2662	9194	9347	3609	3195	8995	3604	8442	4753	1321	8069	8557	101	4550	2018	7730	3558
SM d19:1_24:1	1683	385	1431	1840	948	1287	1608	965	2024	1041	77	1804	1853	113	975	883	2525	619
SM d20:0_24:1	377	88	551	414	135	641	427	173	665	230	99	1389	1273	N/A	239	445	980	371
SM d20:0_24:3	1404	517	2426	2529	1278	1915	2293	829	2305	1962	811	2124	2335	99	1336	1649	2574	1522
SM d21:1_19:0	1989	1014	1372	1378	1991	1531	1653	1587	2038	1368	1028	1412	776	1017	890	1066	1919	1127
SM d22:0_22:3	375	304	608	780	396	237	908	197	1094	890	211	993	1113	N/A	398	581	1136	315
SM d35:1	57078	61526	57882	67524	62119	64672	62270	57420	61513	56281	57604	57681	57791	54766	65364	57169	60038	38855
sorbitane monostearate	3549	7349	121987	53892	4084	4036	2705	24400	6452	8332	6938	15193	8336	5154	2136	2826	18915	5354
TG 16:0_18:0_18:0	12656	7172	27949	10049	7500	11968	7594	14545	11776	7706	6571	11513	9418	6338	7481	8042	12922	8487
TG 16:0_18:1_18:2	20242	21443	19422	21049	22317	19858	20210	19328	23733	19917	17961	19947	19550	18277	21522	19323	18594	13831
TG 16:0_18:1_20:0	5316	3221	14698	3119	3407	4405	2530	3144	4758	4632	2459	4691	3990	2384	2815	2358	5861	4140
TG 18:0_18:0_16:0	1283	1030	2458	529	808	1030	507	1355	1281	533	708	889	905	752	1149	758	1259	674
TG 18:0_18:0_18:0	8101	8276	24162	8620	6489	9891	6990	12429	7480	7518	6593	7779	6882	5812	8475	5832	9335	5130
TG 18:1_18:2_18:3	2993	1931	2382	1743	1777	2299	1818	1514	6873	1863	1683	1278	1804	947	1408	949	1258	1106
TG 18:2_18:2_18:3	1048	912	940	530	530	900	423	622	2398	590	146	488	405	315	582	363	549	362
tri-2-ethylhexyl trimellitate	5036	5002	4614	5756	4894	5091	4893	5175	4899	3722	4121	4498	4860	5736	5120	6623	4387	3624

## Sheet: Table_S3
Table S3. Gene expression matrix (raw reads) of endometrium in MET and NoMET cows.
ID	1007	1009	2877	2959	2976	2988	2990	3016	3028	3030	3036	3047	3117	3123	3130	36	88410
Group	MET	NoMET	NoMET	NoMET	NoMET	MET	MET	NoMET	MET	MET	NoMET	MET	NoMET	MET	NoMET	NoMET	MET
RPS11	18628	16837	17832	20391	16231	16145	18573	19207	19743	22005	18190	16444	19348	17394	16677	15982	16818
ELMO2	1075	1445	1259	1456	1551	1325	1400	1571	1218	1375	1471	1566	1409	1560	1377	1660	1355
CREB3L1	2177	2126	2576	2517	1807	1628	1756	1708	2157	1392	2091	2239	2285	1773	1796	1399	2175
PNMA1	481	367	279	354	307	361	329	302	398	396	279	277	368	338	460	280	520
MMP2	9368	9985	16038	19207	21760	17813	19555	14048	13537	10371	14094	20862	18679	16064	22761	24620	20675
LOC132344308	2	15.67	9.02	6.32	13.83	23.65	9.8	12.12	9.53	10	7	6	0	14	12	11	9
TMEM216	70.79	202.23	246.52	252.39	161.46	181.58	179.76	261.77	177.6	212.07	255.76	110.93	107.86	164.53	125.64	198.05	303.96
LOC112445062	26.32	35.13	18.41	22.15	20.64	37.61	30.11	31.94	20.63	31.42	17.45	27.76	11.91	31.68	31.37	13.16	17.8
ZHX3	632	916	1172	1408	1354	1130	859	893	865	792	1169	1113	1118	1185	1080.16	1308	1190
ERCC5	606	672	725	763	698	630	562	741	624	799	769	621	645	674	627	772	610
RXFP3	0	0	0	0	1	1	0	0	0	0	0	0	0	1	0	0	0
APBB2	868	859	1305	1414	1970	1189	1255	1131	1091	947	1347	1239	1639	1168	1161	1714	1378
KLHL13	109	186	280	259	356	262	211	324	368	300	376	232	207	253	263	279	297
LOC782061	0	0	0	25	1	13	4	5	54	20	10	9	30	2	75	2	2
H2AZ2	1762	1365	1431	1333	1163	1188	1354	1395	1614	1432	1130	1120	1336	1076	1649	1057	1684
NAPRT	2923	2071	2337	1859	1640	1102	1648	975	1785	1292	1882	1510	1953	1746	1530	1012	1895
PDCL3	845	709	688	673	601	660	431	771	865	788	530	518	700	603	852	700	759
AEN	222	174	179	177	227	177	213	179	253	229	202	206	187	172	277	293	166
DECR1	493	413	305	340	314	387	307	419	378	445	305	309	397	290	532	351	347
SALL1	2042	1606	1534	1405	1228	1188	954	1555	1291	1729	1379	1293	1314	1410	1653	979	1668
LOC515333	48	79	77	74	118	95.45	96	83	71	73	81	118	81	104	95.01	90	120
CADM4	467	528	216	224	311	387	176	324	307	434	236	328	291	392	322	119	280
RPS18	12597	13575	13380	13982	11977	14744	12679	16201	14981	21314	14270	13278	14087	13793	15583	13999	13800
CFHR5	0	0	0	0	0	0	0	0	0	0	0	0	0	0	1	0	0
SLC10A7	177	105	110	130	131	134	181	145	140	163	124	138	120	137	143	116	148
OR2K2	0	1	0	0	0	0	0	0	0	1	0	0	0	0	0	0	0
LOC132342454	31.04	34	23.77	28	32.45	25.77	23.29	36.31	25.02	51	33.25	23.67	24	23.24	18.01	33	39.58
BRIX1	474	401	450	421	461	385	453	627	531	546	489	424	438	444	503	451	486
PXYLP1	666	614	738	778	775	791	616	708	549	542	775	937	694	642	933	503	773
LMAN1	549	458	629	433	367	439	417	372	507	214	361	429	364	351	558	292	453
LOC112445995	35.26	91.18	89.42	117.18	153.44	112.73	176.54	120.21	99.67	55.26	91.77	83.36	151.68	55.57	179.8	195.48	130.99
CHD8	1158	1295	1164	1119	1365	1312	1201	1202	1221	1177	1276	1151	1281	1179	1254	1441	1262
SUMO1	1764.55	1347.05	1264.7	1349.34	1209.01	1366.08	1285.28	1711.44	1440.84	1541.7	1421.65	1139.38	1398.73	1307.14	1444.26	1243.68	1702.21
GP1BA	0	0	1	0	0	0	0	0	0	0	0	0	0	0	0	0	0
UQCR11	528	565	583	587	457	548	389	413	492	394	391	563	662	358	421	435	402
DDB1	3828	4332	4155	4157	4879	4525	4115	4286	4493	4075	4697	4454	4147	4411	5003	4631	4232
LOC100337390	4	4	0	1	0	6.37	3	1	4	5	3	7	0	2	1	9.29	1
MYO9B	1098	1305	1230	1430	1501	1371	1666	1339	1298	1362	1280	1384	1383	1354	1629	1436	1279
MMP7	34	15	7	4	0	9	206	9	37	44	10	7	12	6	17	0	52
CRNKL1	819	604	509	490	516	574	493	608	643	574	534	540	459	461	738	568	694
XAB2	1011	1105	1084	1027	1000	961	812	961	986	1145	1043	920	992	1082	984	1084	1013
RTN1	37	526	444	752	466	211	98	382	220	128	319	399	529	266	268	372	285
KLHL14	1	22	10	10	14	10	19	29	23	34	34	5	4	21	28	5	10
TBX10	0	0	0	0	1	0	0	0	1	1	0	0	0	0	0	0	0
ZBTB12	374	392	347	281	365	382	368	376	371	394	372	400	347	387	340	474	341
CENPQ	30	41	30	29	40	22	53	47	63	51	36	37	27	29	50	37	24
ZAR1L	488.14	661.28	724.5	672.52	627.83	736.8	494.63	828.17	592.17	719	686.62	608.37	567.47	667.69	618.23	671.7	772.7
DTNBP1	209	190	235	222	242	173	227	219	181	201	187	217	213	177	161	253	207
KBTBD8	38	37	31	29	32	32	56	29	18	30	18	16	22	16	38	29	48
ZEB1	356	514	426	508	599	618	473	556	401	661	549	622	417	677	345	575	455
ZG16	1	0	2	1	3	0	0	0	1	0	1	1	0	2	0	3	4
FAT4	307	611	648	428	710	519	385	606	393	540	575	464	418	507	465	845	656
MIER1	631	734	564	754	876	763	758	906	629	771	811	746	696	789	609	844	891
CHD9	684	742	685	760	848	773	740	996	695	693	773	740	768	721	700	814	834
LOC112447830	0	0	0	0	0	0	0	0	0	0	0	0	1	0	0	0	0
STK16	1017	801	822	668	641	802	627	694	808	797	654	676	748	666	821	565	720
ARID3C	4	2	5	3	5	2	3	3	4	3	6	4	3	3	2	3	6
LOC132345758	2.55	3	4.16	3	3.51	2.98	1	2	2.16	10.67	0.18	3.29	5.01	2.53	3.53	11.43	2.46
TOB2	2950	2680	2035	1914	2269	2197	1843	1936	2311	1976	2311	1892	2133	2241	2414	1877	2541
INIP	572	536.94	548.3	511	577.87	507	508.62	588	514	603	506	524	536	494	596	634	556
BANK1	31	27	16	27	25	33	140	77	25	27	24	49	27	21	41	36	23
OR2V2	0	0	0	0	0	0	0	0	1	2	0	0	1	0	2	0	0
LOC104970450	126.15	238.87	254.5	212.22	176.33	154.32	165.47	234.66	153.14	302.76	200.71	218.31	149.07	142.76	135.61	110.75	265.51
SFTA2	341	693	703	300	486	594	193	670	252	366	376	578	493	283	664	312	242
GRM2	0	0	0	0	0	0	1	0	0	2	2	1	1	2	1	0	0
GARIN4	0	16	0	0	0	1	0	0	2	0	1	0	16	1	0	1	1
PIR	131	89	68	81	85	72	112	101	78	106	85	61	76	102	86	84	104
IPO9	2022	2252	2187	2155	2275	1989	2069	1892	1902	1922	2175	2215	2084	2282	2356	2321	1883
LOC132344036	0	0	0	0	0	0	20.98	0	0	0	0	0	0	0	0	0	0
EVC	647	596	666	761	933	734	725	905	781	902	907	687	811	914	813	978	720
CXCL13	91	4	7	9	3	13	281	4	24	2	6	66	54	17	15	37	35
LOC107132952	2.01	3.01	2.33	2	2	2.02	2.64	3.69	2	5.42	1	1	1.39	1	1	1.02	5
SORL1	1854	1122	972	864	564	972	1260	1871	1556	1545	1300	800	643	1704	921	454	1806
NAT10	557	738	723	641	808	753	635	794	895	984	730	678	692	625	917	917	781
LOC786987	41.54	87.95	72.21	16.9	94.07	35.8	249.72	8.09	8.38	17.68	14.85	67.54	25.73	49.84	15.01	40.3	8.18
CHD1	321	404	326	401	407	430	535	497	332	394	473	442	370	414	417	394	482
SYN3	72.6	152.25	117.12	153.49	140	142	238	130	112	93.8	223	193.91	258.1	108.2	132.7	136	121
SLC22A2	0	0	0	0	1	0	0	0	1	0	2	1	0	0	0	1	1
SERPINF1	1427	1525	2862	3793	3567	3805	4170	2089	3225	1668	3155	3793	4684	2896	5023	2612	3539
SUGCT	155.94	103.55	109.88	87.51	119.64	111.52	80.99	109.04	140.9	107.98	120.81	95.07	106.58	110.53	121.09	111.07	125.03
LOC100295548	0	0	0	0	0	1	0	2	2	5	0	0	0	1	0	0	1
MINAR2	11	15	11	10	9	12	10	10	4	10	20	12	6	7	12	10	4
LHB	47	187	371	321	142	171	153	235	351	259	207	202	130	214	190	77	440
TAOK3	396.13	562.66	533.03	577.46	737.6	729.63	563.76	610.61	516.47	618.96	674.25	663.89	537.67	673.69	550.01	637.51	584.42
STK25	1730	1561	1792	1614	1346	1263	1304	1608	1467	1634	1329	1530	1464	1557	1594	1289	1485
CDC25B	120	111	119	117	107	167	456	104	228	141	108	188	90	115	170	120	206
BMP3	0	0	0	1	6	3	2	2	1	0	4	2	0	2	2	3	0
MAP1LC3C	8	3	3	6	6	8	3	2	8	4	5	7	7	5	13	2	22
POU3F1	0	1	0	3	5	0	2	3	1	0	3	0	0	1	0	1	0
LOC107131684	629.9	418.22	303.99	327.86	256.59	294.75	231.55	406.64	282.38	339.7	311.7	268.64	280.93	380.84	238.37	179.55	387.39
LOC100296901	1	18	7	32	2	4	2	9	5	2	3	6	18	11	4	2	16
LOC786914	3	1	3	4	2	3	5	8	9	4	5	3	2	3	15	3	14
HIGD1B	67	159	189	222	178	156	132	191	116	68	181	318	331	156	162	307	113
USP6NL	389.33	400.84	367.02	477.9	432.55	408.11	362.92	435.78	437.59	428.09	357.31	410.44	411.42	411.82	461.6	398.93	470.78
ABCD4	156.26	213.4	286.53	373.9	426.44	286.39	432.94	241.41	302.67	219.53	333.92	300.5	264.67	425.88	457.47	483.09	277.76
TEK	557	872	841	963	1092	699	778	935	731	731	1060	882	960	943	756	1053	1057
SLC25A46	983	994	1165.99	1124	967.91	1172	981	1634	978	1002	1195	1116.89	877	1137.24	1067	781	1270
LARP7	389	324	309	355	359	439	368	440	401	424	397	328	384	303	413	402	445
PHF20	583	620	672	695	797	660	651	818	580	669	744	647	611	730	551	754	726
CPNE4	3	0	3	6	14	1	12	7	2	4	5	2	2	1	0	8	3
LOC107131731	0	0	1	0	0	1	0	0	0	0	1	0	0	0	0	0	0
GTPBP1	1221	1368	1510	1479	1459	1372	1190	1144	1352	1189	1435	1415	1376	1359	1557	1462	1236
ANCV1R	1	0	0	0	0	1	0	0	0	0	0	1	1	1	0	0	0
RAB33B	249	213	193	221	309	306	241	318	229	248	331	290	248	225	236	303	276
TMEM266	2	5	4	13	17	14	6	12	7	12	21	11	16	11	29	18	9
ALDOC	238	181	173	172	341	207	331	171	269	195	235	274	296	215	258	473	236
ZNF212	507	556	542	499	535	428	495	601	562	621	534	478	558	504	517	603	508
NUDT1	90	121	152	115	145	141	120	120	137	124	120	98	116	92	153	109	122
GDPD5	271.86	268.84	322.6	294.75	323	267	518.8	267.9	293.59	273.27	247.84	290.79	307	286.85	400.42	304.5	309.66
PDCD4	2057	3225	2469	2882	2595	2378	2131	2935	2214	2110	2159	2864	3071	2000	2519	2716	2532
CEP350	391	424	471	491	426	455	493	567	417	488	459	485	463	449	442	489	515
ARL14EPL	8	17	22	5	1	15	12	10	3	46	5	13	0	6	5	2	17
NUP42	38	22	22	25	37	36	33	12	45	28	44	31	37	23	33	40	27
CST7	25	70	27	71	29	30	84	18	44	54	20	28	28	26	19	34	32
SELL	79.98	123.97	68.77	75.17	98	110.07	371.13	92	91.06	76.56	65	127.17	124.03	92.75	76.83	97.01	128.33
CIAO1	1014.81	1014	839	1069.37	994.57	903	854	1046	970.61	1031	989.06	997.95	1057	964	1037.86	1140.96	1080.99
RNF223	13	23	11	19	12	6	17	17	12	20	11	11	10	19	13	6	13
CAVIN3	1015	1372	863	680	1150	1029	757	1074	1551	2242	1181	732	966	2006	781	1403	658
LOC101902204	0	2.02	1.01	0	0	2.03	4.12	1.02	1.02	1.02	3.05	2.05	1.02	0.17	1.01	0	1.03
LTBP4	3741	4602	3379	5560	5725	6042	5641	4410	5635	6321	5751	5141	7263	9008	7123	7079	5064
SIRT6	310	305	263	264	351	283	340	222	346	303	342	278	333	315	326	345	278
CCL19	35	6	18	3	7	11	206	9	15	9	4	21	23	7	3	40	175
PPIL1	656	520	472	462	612	569	651	463	660	584	538	465	557	525	673	689	548
STK17A	367	375	365	488	284	365	504	451	484	314	351	361	339	362	332	268	402
ABR	2782	2540	2807	2045	2750	2421	2305	1760.17	1957	1994	2325	2173	2063	2393	2183	2449	1915
FOXE1	0	0	0	0	1	0	0	0	0	0	0	0	0	0	3	1	0
PCDHA13	142.51	151.66	178.03	200.75	324.49	239.88	278	249.98	164.08	274.35	185.33	302.52	199.03	199.3	221.47	351.16	272.84
RIMBP3B	3	5	13	6	8	4	4	2	4	5	8	7	6	6	4	8	9
CNGA3	62	40	11	3	19	49	16	33	40	96	29	27	12	47	6	13	59
CD38	53.56	62.66	61.7	68.15	45.17	46.14	177.09	74.82	69.12	63.33	37.55	72.63	55.62	64.4	53.11	66.15	59.13
ZDHHC6	568	534	522	474	525	483	543	629	585	554	540	477	568	467	557	522	605
NEFH	18	49	54	64	69	46	18	35	26	25	36	54	56	32	43	134	35
PGBD5	30	91	97	83	75	69	52	79	77	68	92	63	31	80	96	44	140
CTDSP2	687	1584	1089	1083	1863	1756	1282	1203	1096	1329	1717	1476	549	2205	1676	2088	1186
RMND5B	1139	887	1186	1176	880	709	902	843	1015	736	790	894	1285	813	918	926	793
CCNY	2067	1857	1723	1787	1880	1950	1643	2085	1832	1833	1962	1988	1764	1996	2120	2130	2078
EXOSC7	778	789	1051	1023	653	811	672	910	867	929	758	803	717	698	1037	718	804
CFAP157	14	67	178	144	74	54	47	112	188	96	79	50	41	79	99	19	295
ROR2	251	479	591	614	1111	637	548	550	759	836	879	645	637	813	675	1619	669
MAOA	105	111	108	148	184	144	135	129	153	137	166	112	119	209	145	239	106
LOC132346871	31.78	9.54	18.19	9.9	20.04	11.47	7.37	22.56	13.07	10.26	16.54	3.54	10.06	4.22	27.42	13.3	6.85
TNNT3	61	100	197	182	102	140	36	121	97	102	131	66	34	104	88	91	87
C11H2orf73	0	1	2	7	1	0	0	5	3	1	4	0	4	1	1	0	3
GYPC	430	504	693	749	682	559	756	587	423	401	565	688	732	649	584	686	533
H2BC21	1742	2352	1956	1894	2637	2292	1619	2164	1959	2217	2121	1769	2295	1727	1859	1785	2368
RNF4	2004	2051	1978	1894	1921	2106	2004	2140	2087	2218	1930	2088	1760	2145	2128	1896	2170
EMC1	3075	3232	4116	3891	4486	4356	3848	3956	3452	3516	4141	4031	3215	4142	4658	5649	3754
F8A1	222	230	250	221	245	246	214	258	230	243	248	228	259	216	274	316	301
HDAC7	2460	2996	3321	3513	3636	2874	3712	2999	2719	2979	3634	3472	2856	3775	2821	3445	2789
PLEKHG4	48	90	214	190	161	185	217	119	103	85	250	136	143	187	173	245	188
GRB2	2157	1899	1577	1697	1715	1611	1866	1714	1814	1897	1798	1618	1793	1674	1860	1859	1886
DUS3L	362	469	518	438	522	431	422	412	449	449	476	444	352	446	572	540	447
EIF1	7872	6243	6743	7096	6600	5912	5990	6838	7159	7010	6250	6214	9397	5023	6291	5678	6945
FPGT	380	306	315	304	286	311	344	544	318	387	316	303	310	315	382	251	444
CHST15	236	229	265	307	321	208	341	247	253	207	328	305	373	366	266	346	269
RASA4B	2357	2195	1933	1991	1615	1097	2587	2223	2255	2315	2140	1214	1783	1703	2273	1372	1752
GPN2	188	177	165	148	180	149	159	145	182	157	150	156	190	157	204	146	170
GDF10	63	149	199	280	653	214	191	182	189	169	258	506	941	201	594	615	299
COQ9	763	841	822	830	789	849	674	841	741	814	715	690	794	688	787	746	740
TRAPPC9	551	468	334	337	270	302	347	293	374	393	355	279	283	348	414	238	402
GCC2	337	220	210	187	183	207	159	234	236	194	192	183	159	225	324	191	267
PLXNA1	652	1103	946	1007	1069	896	811	799	692	837	993	1210	920	1046	1004	1167	840
KIAA0100	760	773	741	701	674	672	797	688	715	633	672	759	656	692	878	719	659
PMF1	377	326	401	364	301	321	281	342	454	352	385	310	290	265	371	301	459
FNDC1	819	2460	5554	2774	2886	4158	3003	2331	1297	1125	4754	5534	3295	3276	7600	1583	4331
HS2ST1	532.29	507.71	617.46	751.41	759.36	881.42	753.11	914.28	653.49	645.84	625.45	680.17	764.37	608	887.63	698.15	585.48
CRELD2	917	635	714	539	554	609	672	576	728	532	473	723	700	534	859	534	592
CD82	1188	821	1280	767	793	617	1321	849	923	743	976	652	856	938	884	586	869
C8G	376	337	559	594	961	610	374	684	483	982	495	401	407	705	378	266	333
MMP16	19	17	13	10	54	17	19	28	15	8	24	14	34	19	45	121	28
CD300H	4	20	5	19	30	9	62	21	17	10	7	8	27	12	8	47	6
CD99-2	2463.05	553.8	2056.04	2443.99	3679.08	1222.66	2058.68	784.84	1851.65	1629.75	623.35	551.76	2309.92	2689.02	812.79	194.79	871.83
DRD3	0	0	0	1	1	0	0	0	1	0	1	0	0	1	0	0	0
PTP4A2	3682	3142	3271	3221	2911	3086	3294	4183	3208	3454	3113	3009	2668	2938	2723	2741	3079
HPCA	4	8	18	13	15	12	26	10	9	7	15	19	13	6	20	12	10
SEC14L1	960	1103	844	776	778	1089	876	901	850	579	854	976	463	1019	1316	984	924
METTL25	85.73	77.7	64.65	65.53	79.47	80.05	79.96	100.09	80.03	90.09	65.87	80.78	94.04	67.3	83.37	100.97	89.03
NME8	6	22.53	23.94	14.96	23	17.1	46	24	33.1	21.36	22	26.9	11.01	13.01	20.01	5	15
EMILIN1	3406	6555	8053	9858	13369	9976	9885	6579	7311	8953	8517	9777	8699	8809	11261	16228	8062
CHFR	540	479	585	570	466	475	579	541	545	478	463	491	509	397	617	519	531
NDUFS4	875	694	702	823	583	742	549	805	790	772	654	619	695	638	1022	635	810
COL18A1	12758	17324	18770	26748	26035	19984	24418	14299	15750	15289	18330	21392	17781	22104	22254	28490	19335
LOC101904962	19	14.91	26.16	16.36	21.99	23.67	18.88	18.51	17.54	24.61	13.07	16.12	23.56	19.96	16.07	8.25	16.59
ELAPOR2	40	44	13	31	27	57	18	11	28	28	26	40	30	23	33	10	25
FAXC	295	249	205	229	272	265	210	342	245	352	271	254	263	280	211	265	273
SF3B6	1056	798	850	827	827	839	805	1176	973	987	877	780	840	777	1099	935	1097
FUS	8118	6120	5493	5034	7465	7502	5465	5940	8956	7284	7184	5121	6786	5799	9058	9565	6647
EMX2	616	1040	992	1015	954	908	792	1294	849	1612	1130	1016	1010	970	897	1066	808
TF	3	2	4	8	12	2	8	6	3	10	1	2	5	2	2	6	10
CLCN4	570	362	450	286	226	308	242	338	352	381	278	403	276	253	464	144	467
LOC787309	33.11	21	22	22	29	11	23	16	29.87	29.97	31	20	25	24.32	29	24	22
NPR1	203	373	383	285	453	296	235	324	226	342	424	335	344	350	207	406	203
ELAC2	678	746	917	673	800	688	704	761	800	931	681	731	733	745	1025	815	782
CELA1	395	286	15	23	32	95	25	133	59	89	75	38	30	102	33	13	39
ASS1	273	236	211	244	211	158	241	180	213	188	238	109	362	165	332	222	206
USP42	229	314	238	244	283	262	242	262	250	254	305	238	231	250	248	316	274
EMC8	603	478	488	487	434	402	410	513	533	388	473	477	493	435	521	363	522
SEC23IP	1594.93	1184.16	966.13	1017	946.12	1176.91	999.01	1164.22	1179	1093.12	1076.33	1004.43	978.08	1163.07	1038.06	1032	1315.22
POLR2J	464	422	491	388	424	409	297	356	422	382	362	373	452	384	426	377	335
UQCRC1	2362	2342	2447	2329	2164	2136	2178	2194	2370	2064	1950	2413	2504	2161	2400	2086	2080
POLG	802	929	1016	801	947	903	877	823	825	867	863	852	741	940	916	980	803
ADAM23	147	288	171	388	571	492	911	472	283	206	264	306	442	388	267	926	493
TFR2	11	29	15	13	23	26	22	30	21	34	17	24	29	29	11	40	19
RICTOR	332.94	355.55	609.36	429.75	394.53	370.03	338.45	564.09	326.59	409.23	449.13	384.11	569.42	377.04	290.12	384.72	506.92
GRXCR2	0	0	0	0	0	1	0	0	0	0	0	0	0	0	1	0	1
IDO2	12.4	16.04	32.65	16.22	11.22	14.02	15.01	14.36	18.32	42.5	21.18	9.79	11.26	8.08	23.46	14.7	15.14
SNAPC1	256	209	208	214	147	185	186	236	280	246	206	202	238	190	212	163	256
GNA11	577	762	541	586	656	608	468	576	623	641	621	612	461	662	720	729	520
FSIP1	5	16	44	34	23	17	16	42	48	29	29	20	20	15	30	9	69
UPF3A	312.17	278.08	224.39	220.86	273.18	289.43	248.23	290.73	328.89	309.22	259.21	229.71	243.67	215.85	346.33	394.51	297.58
IGSF11	286	267	273	193	172	61	84	278	158	102	158	185	110	103	111	82	248
LAGE3	316	269	269	263	247	236	257	264	268	252	268	258	360	274	311	277	358
CHST6	31.42	93	156	191.17	206.44	194.06	88	85.01	78.02	82.13	105.98	110.32	198	116	153	112.7	119
LOC529792	2	2	3	3	1	1.11	1.9	0	2	0	1	2	3.37	0	2.26	3	0
UNC13B	1230	736	766	702	565	837	597	660	761	670	672	544	534	711	835	327	781
LOC786363	226.4	136.98	74.36	97.38	46.39	33.41	68.58	89.04	114.95	120.88	88.46	47.08	79.13	49.66	125.76	47.38	126.9
TTLL4	247	272	278	269	238	281	182	255	262	255	291	255	280	271	267	261	312
OR9I2	0	0	0	1	0	0	0	0	1	0	0	0	0	0	0	0	1
ZNF687	780	955	946	843	972	846	861	883	804	725	881	888	897	1009	997	953	868
SDC2	1330	1432	1563	2069	2105	2317	2442	2338	2344	2000	2030	2019	1789	2386	2207	3480	2072
METTL21A	258.35	246.06	268.06	225	262	266	278	273	231.34	257	285.67	275.99	275	251.02	284	343	309
COX7A2	2451	1737	1712	1484	1199	1280	1266	1449	1807	1164	1257	1369	1421	1088	1809	1087	1543
ITPRID1	2.61	5.5	6.43	9.09	3.58	5.02	3.06	3.18	3.04	6.44	7.22	2.86	7.51	3.56	6.91	2.11	4.98
LOC101902960	1	0	1	1	0	1	1	0	0	1	0	1.03	0	1.97	0	0	1
PDP1	314	273	230	247	269	305	180	355	240	296	276	236	230	259	273	239	322
GPHB5	0	1	0	1	1	0	1	0	0	1	0	0	0	0	0	2	0
LRRTM3	2	8	20	33	28	15	21	11	5	8	37	11	30	7	44	38	33
AHCYL2	149	334	471	548	654	523	486	534	384	391	571	495	439	382	580	537	600
IZUMO2	0	1	0	1	0	0	0	0	0	1	1	0	0	0	0	0	0
LOC101902201	0	0	0	0	0	0	0	0	0.9	1	0	0	1	0	0	0	0
HABP4	294	416	398	469	363	317	328	448	320	358	366	338	387	258	328	405	321
TMEM125	1046	790	757	555	345	396	449	581	682	456	518	515	568	476	699	216	502
CNTN2	22	37	78	178	195	229	164	186	77	63	139	93	231	68	193	416	52
ASNSD1	893	807	679	760	771	756	805	785	828	907	837	746	754	626	1021	790	989
FUT4	72	84	57	69	98	68	84	70	81	85	72	72	91	61	97	74	78
NHERF4	7	10	7	5	11	5	12	7	4	14	8	11	16	9	5	9	14
LOC107131330	3	5	6	9	6	5	3	6	10	5	4	1	2	6	8	6	0
HGH1	812	737	734	612	525	596	649	535	686	674	548	610	599	489	689	624	583
RP9	254.06	227	222	254	181	196	159	231	219	224	193	196	217	213	161	200	201
ARAP1	1582	1570	1802	2023	2104	1641	2275	1722	1717	1568	1737	1810	1981	1762	2092	2568	1631
CDH8	8	1	0	2	5	3	3	2	6	5	2	0	12	8	1	10	1
AGPS	849.4	846.97	622.75	750.13	773.6	831.48	808.19	949.91	754.88	873.86	722.38	750.85	784.48	856.09	813.58	810.75	911.88
UNG	750	673	645	584	692	624	563	593	792	643	681	579	509	571	754	651	719
LOC132343471	295.34	306.85	278.43	259.21	262	261.49	212.11	241.89	269.24	326.37	280.45	310.12	278.33	262.97	287.35	239.1	248.63
GSTP1	29	28	15	23	21	29	108	28	28	22	21	38	62	32	47	29	30
DCUN1D5	510.99	582	598.85	524	488.42	679	492.07	804	530	692	550	622.2	551	511	503	556.15	629
MYORG	68	199	307	231	185	173	129	235	240	337	197	174	120	225	229	166	289
LOC788425	72.62	115.92	148.02	142.31	123.92	118.97	162.9	111.7	94.71	73.98	187.86	110.59	116.18	108.92	81.55	130.33	102.4
C16H1orf105	29	44	49	29	50	24	30	45	43	51	41	36	34	47	44	88	72
LOC614260	240.9	279.43	301.87	335.87	356.75	321.76	268.82	242.67	236.36	324.75	299.62	235.94	205.77	278.76	211.76	284.89	269.26
CHMP7	1382	1484	1506	1541	1488	1184	1206	1304	1398	1279	1397	1170	1304	1298	1345	1383	1415
OR6E1D	0	2	0	0	0	0	1	0	0	0	0	0	0	0	1	0	0
WASHC3	559	346	357	349	288	364	304	378	412	404	298	289	368	234	349	226	488
REM2	24	44	46	34	25	25	48	36	17	35	34	44	38	42	23	20	33
DNHD1	3	0	1	1	2	1	2	12	0	1	2	9	0	4	9	1	4
FKBP4	7399	6894	5713	5732	4947	5210	5826	6871	7237	7249	5220	5825	5259	6587	7165	4400	5667
ZNF350	160.17	137	137	110	109	129	123	155	137	152	172	152	142.93	122	144.07	136	125
BST1	5	4	9.97	16	10	5.06	7.03	7	10	7.97	4.36	15	14.99	5	19	3.01	10
KISS1R	0	5	17	5	17	10	14	10	9	5	18	9	14	9	13	42	13
UBE2W	603	581	488	599	524	593	597	734	548	512	652	594	544	581	550	527	745
KRT15	6	14	30	0	11	4	2	5	65	12	8	8	31	24	0	1	26
SCN11A	5	3	5	3	11	8	3	20	8	9	12	3	1	5	5	3	3
GFI1	20	31	24	43	35	31	114	34	35	32	22	25	27	30	25	27	43
FHL1	3517.6	3652.79	3402.55	4032.23	3984.27	4998.76	3223.77	4745.07	4405.81	6663.22	4863.09	3754.43	2883.9	6226.98	2611.07	3513.21	3984.52
GATA1	0	7	1	5	5	4	7	2	0	4	6	5	9	1	2	5	3
SMC6	463	405	358	373	427	528	437	478	500	478	401	404	351	495	431	493	446
OSGEP	702	585	613	507	548	497	495	515	621	565	499	504	570	511	551	529	582
LPIN3	797	649	749	677	701	534	689	846	618	621	649	594	634	642	795	583	752
RPL4	25363	31671	27264	27909	25014	30568	23473	32728	31162	40892	29266	27650	28246	28748	29437	26993	29876
RBPMS	971	1093	713	740	900	1089	709	1074	1087	1655	1115	841	810	1389	553	954	611
PRPF3	868	902	897	812	1027	1010	720	1121	881	1038	1056	919	805	1114	870	1038	887
LOC101904377	701.83	779.53	655.35	757.52	634.4	702.07	605.2	726.7	703.2	597.04	707.88	694.84	838.08	641.22	802.7	786.97	658.98
XCR1	1	22	11	12	8	16	52	16	16	19	15	13	16	9	10	27	4
IRX3	59	88	155	124	126	80	112	149	149	179	171	75	135	82	104	141	125
ELFN1	18	30	11	3	20	33	37	10	23	8	26	15	14	6	18	13	21
RBM6	1329	1380	1363	1264	1317	1381	1199	1650	1319	1555	1350	1204	1179	1285	1434	1621	1325
CYSTM1	2204	1528	1821	1832	1260	1314	1489	1615	1740	1107	1400	1358	1708	1192	1388	874	1697
WAPL	1252	866	940	877	827	886	797	1034	901	846	782	862	802	814	898	795	1223
BPIFA2B	2	1	0	0	0	0	0	0	0	0	0	0	0	0	0	0	0
KLF4	640	855	2766	1983	4276	859	686	959	1325	934	3231	634	7675	983	1004	860	907
IFITM10	3	7	2	1	5	0	10	4	4	2	0	6	0	2	2	0	0
UNC5CL	1	18	34	101	13	27	23	19	74	41	12	44	24	21	51	16	29
C3H1orf210	994	682	711	562	342	395	422	511	680	427	466	486	606	439	559	182	633
ARMH1	89	36	47	51	19	43	26	45	69	101	61	42	23	44	55	9	80
BTK	33	66	37	62	103	60	274	93	56	60	57	81	112	28	66	99	69
KRCC1	1247	803	763	850	784	896	913	1127	1075	1202	846	688	856	754	1086	884	952
SYTL5	21.53	21.26	43	14	8.21	30.84	40.99	34.45	13.99	29.67	16.78	9	24.99	11.48	48	3.25	15.05
PRND	12	7	5	5	7	8	11	5	12	3	5	15	12	6	9	12	3
PIGL	545	603	594	517	394	466	410	688	469	433	374	450	530	424	734	365	576
MOB1B	789	691	783	736	730	808	632	929	681	827	768	699	554	777	571	564	900
HUS1	356	433	422	304	531	439	535	541	493	471	508	278	497	452	439	459	378
DNAJC30	269	250	213	209	164	183	195	215	257	224	194	214	213	160	263	169	248
HID1	3572	1759	1630	1710	1106	1277	1599	1336	1884	1340	1470	1453	1420	1380	2064	805	1337
FXYD2	0	0	3	4	3	1	4	9	6	4	28	1	3	4	0	1	30
UIMC1	418.96	335.75	356.33	340.75	322.14	278.28	252.04	409.07	320.25	354.04	348.41	296.94	336.31	278.03	318.23	367.79	356.4
ZNF667	178	234	245	277	224	224	170	298	158	256	224	260	216	206	200	249	234
ZCCHC12	212	82	121	85	55	107	53	58	131	110	62	53	68	76	96	34	198
TFEC	5	17	8	18	16	13	66	22	14	6	8	18	19	6	18	17	17
ATP7B	137	177	254	289	247	223	206	198	168	203	216	248	304	212	253	172	182
POLD2	1159	1152	1079	1038	1044	881	895	974	1092	1175	1049	894	991	959	934	979	938
ACOT2	187.67	161.61	180.36	161.53	166.73	187.53	189.03	167.34	197.61	200.5	164.91	139.73	200.02	141	205.83	207.88	169.54
PPARGC1A	124	121	196	129	114	194	89	187	102	113	136	109	92	116	92	118	122
ETFA	1374	1056	878	883	711	932	687	780	1037	909	752	645	670	740	988	518	938
ZNF146	1426	1580.23	1341.71	1307.41	1668.18	1578.6	1429.4	1865.32	1604.83	1641	1623.6	1465	1417.22	1376.81	1710.52	1799.45	1757.02
POLRMT	208	333	252	262	285	250	247	268	279	297	309	299	201	380	413	366	240
MIA2	1701	1075	966	920	771	802	816	1036	1060	875	881	788	858	846	994	565	1316
KLHL6	11	23	12	32	37	20	77	23	18	13	13	30	21	14	20	34	24
NENF	1687	1468	1650	1825	1854	1656	1628	1842	1546	2068	1639	1531	2181	1704	2009	2199	1827
HOXB5	416	316	320	334	156	222	239	475	262	501	269	199	229	361	282	102	320
PRSS22	8	133	36	59	18	20	29	42	49	38	30	34	59	14	32	16	15
FAM174C	302	245	237	177	144	167	205	177	236	228	121	161	209	142	252	122	189
GTSF1	0	0	0	0	2	1	0	0	0	0	1	0	0	0	0	0	0
CUL4B	1149	1220	1263	1299	1034	1410	1177	1308	1146	1445	1233	1347	951	1263	1239	961	1220
CENPJ	85.19	100.01	84.01	84.99	94.93	118	117	128.8	99	149	91.01	77.02	86.85	104.49	101.15	144.2	102
PITX1	13	6	4	2	2	2	1	18	7	18	24	2	28	4	9	3	9
AKIRIN1	2978	1992	1566	1679	1568	1804	1601	1865	1853	1511	1742	1546	1595	1585	1675	1108	2063
CELSR3	4	5	7	8	8	6	6	3	8	5	2	5	4	8	8	2	6
LCN15	20	38	65	81	267	282	111	299	712	561	20	35	56	175	36	7	22
DNAJC9	80	98	114	105	125	93	113	119	140	111	96	101	99	104	105	135	114
ZNF568	11	10	9	6	9	12	9	9	13	19	8	6	6	16	16	14	8
LOC509830	0	0	0	0	1	0	0	0	0	2.86	0	0	0	0	0	0	0
ITSN1	758	1059	1035	1290	1333	1201	1240	1248	943	1187	1177	1154	1027	1351	1023	1740	1022
EHBP1L1	1164	1400	1169	1301	1525	1433	1267	1284	1133	1691	1505	1122	856	1741	1162	1963	1158
LOC132344952	2.09	5.04	4.21	4.11	2.97	4.82	3.1	6	0	6.7	2.1	4.96	7	5.11	7.07	4.96	6.07
DCTN1	2534	3020	3279	3131	3406	3139	2975	2840	3042	3073	3226	3178	3046	3438	3282	4006	2828
TNKS2	1250	1519	1331	1353	1275	1296	1025	1803	1127	1368	1189	1410	1296	1300	1193	1217	1432
TMEM241	370	314	433	380	470	483	383	409	451	415	406	452.08	417	412	470	486	452
C1QBP	3995	3128	3197	2288	2020	2684	1945	3813	2671	2729	1684	3701	3275	1800	2728	1707	2946
CADPS2	228	291	245	371	170	230	200	273	238	145	239	285	242	230	252	131	280
SRMS	120	86	139	68	87	77	62	61	69	50	65	103	87	64	125	51	98
GJA9	23	4	7	10	2	4	8	8	5	3	9	8	12	4	9	4	11
NDUFAF8	208	189	203	145	167	193	161	178	207	226	162	147	155	150	217	193	165
LOC784305	1	6.5	7.98	2	2	2.14	1	13.7	15.57	3.08	5.13	5	3.05	3	1.99	0	4
TRIM45	221	484	457	474	356	356	279	586	314	368	431	440	393	455	318	444	364
OSER1	1017	1150	1074	1042	792	1047	687	1273	867	1067	952	1064	1046	865	1012	806	984
TCP1	2232	2086	1646	1737	1705	2099	1682	1957	2054	2134	1831	1739	1804	1809	1981	1593	1895
TMED7	1549	1242	1214	1192	1104	1265	1174	1299	1419	1121	1113	1304	1212	1170	1682	1188	1473
CENPL	119	91	115	119	130	112	124	120	157	155	119	111	106	115	158	131	170
PTCRA	2	2	2	1	2	0	2	1	2	2	3	2	0	2	4	2	1
FST	285	1008	3120	3549	3601	1694	2676	3062	915	917	2573	3012	6204	1255	2442	2921	1901
VWCE	42	99	159	109	106	62	68	71	39	47	118	165	144	101	80	71	109
PAWR	1024	1493	907	913	867	1351	844	1343	1096	1923	1113	1085	893	1272	645	756	843
ABCC12	0	0	1	0	0	0	6	0	0	0	0	2	0	1	1	2	0
LDLR	1498	2721	1480	1833	1401	1433	790	1459	1700	899	1464	2184	1966	1549	2057	1495	1221
ASTN2	173.15	115.88	142.68	110.25	219.42	111	128.55	125.25	106.88	64.79	158.99	112.67	78.48	89.99	188.88	208.74	242.23
TAB2	868.96	839.49	747.99	823.3	877.3	956.74	801.2	1078.36	823.63	898.52	928.78	803.96	748.97	882.81	879.21	774.58	995.99
GPATCH8	1112	1279	1264	1126	1443	1341	1295	1354	1198	1312	1408	1267	1149	1305	1243	1445	1230
LOC781152	0	0	2	1.05	0	0.74	1	2	3.03	2	0	2.01	0	2	2	0	0
TANC2	600	623	731	842	669	618	579	634	544	492	635	789	742	606	632	579	630
KIF4A	8	10	13	12	4	33	64	19	67	7	3	15	3	10	82	9	77
FAM161A	145	138	184	139	109	129	88	194	236	223	150	114	98	115	163	115	253
LOC615694	0	0	0	0	0	1	0	0	0	0	0	0	0	0	0	0	0
PGM1	733	760	744	936	886	820	850	937	795	1071	942	863	795	913	849	865	725
CPD	1802	1913	1995	2166	2105	2280	2250	2357	2676	2333	2263	1989	2184	2520	2004	1837	2281
SNCAIP	113.76	186	358	295	300.76	257.07	248	319.01	249.02	249.04	316	248	262	264	253	312	361
H2B	1	0	1.02	2.15	0	1	0	0.3	0	1.22	1.07	1.64	0	1.3	0	1.07	0
LOC101908144	100.55	140.57	124.43	139.02	136.27	164.11	87.13	129.91	124.76	175.85	139.27	125.46	104.67	147.58	102.17	95.65	169.13
UPK1B	200.01	3068.25	1322	985	1238.4	2823	1874	2186	1180.2	577.06	1036.01	4969	2823.06	721.89	4119.2	2103.03	1065
PROSER3	79	160	162	165	66	114	114	142	185	72	144	110	162	152	182	183	198
DNAJB4	523.12	596.91	511.56	627.54	780.22	606	515.07	723.23	667.43	562.87	746.34	533.04	779.01	601.73	577.58	632.87	633.5
PECR	478	924	875	1090	917	897	683	1161	710	664	765	966	1216	678	894	1086	864
LOC101906717	80	126	71	85	132	98	90	154	127	198	137	87	106	129	130	113	87
WFIKKN1	34	38	52	61	44	22	23	42	46	26	38	33	60	19	43	45	43
HSPA2	1478	1413	1373	1520	1192	1389	1223	1188	1351	1263	1127	1253	1277	1113	1397	1426	1480
SERP1	719	597	504	491	414	435	479	445	489	447	451	462	399	441	615	422	607
SYDE2	40	45	27	23	34	27	29	45	30	36	29	23	29	41	43	15	33
TACR2	9	19	5	7	8	6	13	23	18	28	7	5	12	17	18	21	9
SVOPL	440	172	42	33	32	174	114	46	214	400	157	76	87	81	138	11	98
NUP85	678	666	684	634	622	669	695	606	680	614	646	671	655	664	799	718	609
CD177	194.96	245.7	273.31	241.57	268.21	280.57	198.13	230.48	231.13	296.23	248.6	257.97	271.29	273.77	219.6	214.11	275.97
PIGG	85	87	98	96	94	114	92	100	92	77	82	90	70.41	79	119	97	83
LGR5	18	224	105	113	37	104	37	332	32	65	94	319	43	44	290	142	26
RAB5A	1276	1246	1061	1171	1120	1105	974	1359	1151	1092	1174	1103	1241	1013	1132	1114	1302
DCAF11	2005	1715	2018	1647	1503	1459	1538	1529	1820	1466	1335	1691	1584	1469	1836	1218	1776
SUSD6	900	846	758	810	781	734	1022	710	865	706	827	842	802	830	765	705	919
PLEKHM3	220	221	205	198	231	177	187	196	196	262	224	177	202	222	185	264	248
LOC100337076	0	0	0	0	0	0	0	0	0	0	0	0	0	0	1	0	0
LRP1B	1	9	11	5	5	0	17	8	6	5	36	5	6	7	12	14	13
C18H19orf18	683.77	784.13	766.28	739.04	844.53	901.55	765.23	870.23	649.01	955.92	768.11	832.05	696.26	720.55	669.01	779.67	920.51
XAF1	186	196	260	322	221	178	208	209	248	182	219	168	246	184	373	138	208
LOC112448040	9.05	8.4	11.66	12.23	19.67	17.92	2.78	5.8	8	12.16	14.22	13.31	9.21	11.19	10.89	8.91	14.73
LOC788334	48.34	75.12	116.85	58.72	93.05	65.6	105.66	63.2	110.52	62.44	80.06	58.81	68.13	65.22	63.84	63.13	68.59
ENKUR	28	45	142	119	69	69	47	127	146	111	86	76	72	72	108	41	295
ABCG8	0	0	0	0	0	0	0	0	0	0	0	0	1	0	0	0	0
ANKDD1A	0	1	1	1	2.62	0	0	0	1	1	0	0	0	0	1	1	1
LOC112443756	0	5	2	2	0	0	13.99	0	37.74	0	0	0	0	0	0	6.34	2
SPAG6	38	111	350	247	141	123	123	248	346	183	217	113	95	162	205	33	471
CCDC60	92.8	138.68	149.55	161.04	101.89	185.4	105.83	155.55	239.48	171.48	163.36	124.94	124.78	209.82	155.86	34.14	331.04
THOC7	235.67	119.42	266.45	201.31	260.56	178.79	84.18	384.77	144.21	216.56	178.34	229.64	219.73	205.75	119.6	129.17	284.55
TCTA	787	594	591	574	519	485	543	554	545	543	495	465	648	456	589	562	591
B2M	7900.68	7841.54	11065.1	9868.49	9231.53	6134.94	20208.2	10277.1	9255.88	6745.65	8253.14	8488.85	9437.49	7552.29	9711.96	7147.93	14076.9
C20H5orf47	0	0	0	0	0	0	0	1	0	4	0	0	2	0	0	0	0
SQLE	389	873	321	497	416	381	372	474	726	401	471	485	722	478	738	446	429
SEPHS1	939	919	801	888	844	897	794	882	894	850	892	909	794	967	946	873	1026
GLIPR2	528	670	556	631	991	1023	865	581	751	822	795	707	976	923	1061	1113	582
PLRG1	390	495	350	375	464	521	408	475	472	456	488	476	302	426	519	547	569
SPG7	1295	1151	1187	1029	1105	1056	1084	1184	1161	1165	1038	1021	1171	1234	1268	1153	1269
ZNF614	249.14	264.45	279.12	265.93	245.68	295.44	222.02	302.76	259.91	205.01	258.62	290.71	210.82	230.98	240.89	244.89	244.48
PARD6G	69	141	133	194	185	152	124	153	111	163	146	148	114	158	153	168	119
INPP5B	646	723	731	801	786	688	835	770	605	629	892	805	645	676	761	809	752
GRPEL2	349	426	367	426	429	391	350	453	361	354	415	371	391	394	327	378	427
PPID	485	637	785	768	741	648	592	866	762	717	804	642	756	690	823	732	846
TRIM56	1192	1172	1230	1402	1185	1111	965	1221	1078	1070	1225	1378	1305	1225	1162	1234	1261
UBE2J1	193	202	123	142	127	171	285	112	185	128	148	129	120	129	194	154	193
IL20RA	64	54	87	111	75	58	95	64	68	76	64	79	156	67	79	56	92
ERMARD	908.21	1265.86	1391.62	937.51	943.15	930.5	975.3	1380.31	923.09	1498.4	1078.59	960.05	1072.9	1134.39	877.28	780.98	1020.91
SPATA48	0	1	0	1	0	0	17	4	3	1	0	0	1	2	1	1	0
SAFB2	2544.2	3156.48	3193.02	3426.85	2835.5	2894.26	2238.64	2854.27	2232.22	2872.15	2764.23	2979.55	2366.46	2813.97	2578.46	3221.76	2939.81
LOC524181	89	58	42	53	25	40	48	55	53	56	50	40	51	40	33	21	58
DNAJC25	452	238	175	314	201	176	167	201	249	154	213	202	253	203	283	141	299
KLRG1	17.03	58.28	44.61	44.57	47.2	48.69	41.24	23.68	23.97	36.53	30.16	43.1	38.24	34.32	28.2	28.95	21.22
NEURL3	17	29	18	13	26	12	22	18	16	13	26	13	13	16	13	23	14
LOC100296421	0	0	0	0	0	0	1	0	0	0	0	1	0	1	0	0	0
E2F4	656	718	837	850	863	798	899	688	863	704	789	859	767	693	895	867	703
LOC104970184	1	1	1	0	0	1	3	2	1	0	0	3	3	2	2	0	3
GYPA	0	0	0	0	0	0	0	0	0	0	0	0	0	0	2	0	0
C28H10orf105	6	1	4	5	4	1	14	2	2	0	5	4	3	6	4	3	8
TRAIP	5	7	16	7	12	21	25	10	17	16	18	14	7	10	26	19	17
LOC618377	434	461	651.44	755	754	665	413	534	639	577	563	687	730	570	1222	1233	872
KIAA0232	1433	1558	1419	1578	1517	1460	1320	1740	1348	1562	1774	1468	1349	1508	1424	1398	1562
ERCC8	89	72	66	55	51	50	65	65	81	66	57	64	60	45	68	76	84
GPX4	2108	1597	1851	1442	1347	1156	1232	1488	1448	1372	1357	1519	1451	1397	1540	1175	1644
LOC112445531	1.05	0.86	4.88	0	1.99	2	1.05	1.13	0	2.06	1.01	0	0	1.61	2.11	1.88	0
MISFA	6	5	15	8	16	20	7	13	12	6	22	14	4	24	10	14	15
MSS51	168	178	184	175	196	184	167	188	173	213	229	213	128	238	146	197	185
STRIT1	0	0	2	0	0	1	0	0	0	0	0	0	0	1	0	0	0
GPR157	47	53	145	145	128	80	125	91	72	62	116	116	104	97	100	113	83
FAM199X	1	1	4	0	1	0	0	0	0	2	1	3	2	4	1	1	4
ALG9	442	453	392	386	426	437	406	473	442	462	406	435	467	491	414	555	466
BTBD10	295	318	265	318	366	359	316	347	366	345	321	312	379	364	280	442	345
SDK2	9	27	13	10	19	35	32	13	28	34	11	25	9	18	26	42	13
BAIAP3	28	61	77	43	26	26	26	74	51	48	46	47	71	38	40	31	24
RABGGTB	675	529	475	575	467	551	417	443	530	505	460	534	560	446	547	322	601
ANKRD40	702	813	674	713	726	702	656	858	723	846	830	768	693	807	723	776	785
CALCOCO2	3394	4624	3701	4420	2962	3386	2873	4098	3377	3321	3837	4046	4440	3272	2766	3153	4020
SNCA	8	19	1	5	12	14	13	22	20	40	30	4	28	14	2	3	6
SPATS2L	837	945	1097	1207	1399	1248	1007	1477	1247	1296	1301	1159	1508	1236	1173	1287	1118
LOC112449281	14	0	1	18	0	6	1	10	0	6	7	25	5	0	5	11	0
LOC520778	0	1	0	0	0	0	0	0	0	0	0	0	0	0	0	0	0
ESRRB	0	0	0	0	0	0	0	0	0	0	0	1	0	0	0	0	0
SLC48A1	568	466	481	500	472	390	506	450	444	512	514	411	585	512	505	394	395
ARHGAP26	2423	1502	1297	834	782	1481	1120	1646	1901	954	1110	1026	889	1262	2134	574	1276
TDRD9	1199	499.83	73	54.81	92	256	120	206	292.85	272.02	71.27	39.45	129.39	216.98	193	27	385.88
CDK16	2368.49	2611	2518	2298.01	2233.16	2381	1944	2009	2122.76	1998.01	2284	2490	2143	2249	2450.01	2092	2198
HRAS	565	457	657	545	418	410	379	481	472	465	403	477	516	466	458	363	434
JAGN1	788	492	320	364	309	361	341	285	375	337	367	375	417	362	352	306	429
BSDC1	1407	1065	1094	1127	1080	1010	835	1075	1117	1105	995	1038	956	1080	1221	1022	1303
RNF43	1128	851	551	412	282	600	452	712	707	783	585	332	382	815	606	155	736
NDUFAF1	346.06	326.79	276.45	338.07	322.01	342.06	248.48	363.63	356.36	394.82	263.71	369.92	281.38	287.76	365.13	365.18	366.66
PHF12	1307.34	1522.83	1321.75	1292.55	1301.72	1339.2	1390.22	1380.63	1211.12	1227.3	1357.66	1419	1224.01	1623.96	1281.38	1355.5	1323.83
FOLR2	158	242	234	401	579	516	935	291	292	213	220	360	444	253	518	798	282
PLAC8L1	1	0	0	0	0	0	0	0	0	0	0	1	0	1	0	0	0
WSB1	5170	5112	5916	4679	4560	4836	5588	5168	6619	4195	5308	6163	4800	5395	4520	4501	5216
PROS1	652	504	633	788	1029	832	1289	892	747	854	882	850	820	866	859	1307	990
OSTN	5	4	0	2	1	2	1	2	0	1	4	2	0	2	3	0	1
SOCS4	98	71	55	69	60	71	58	73	95	40	64	75	46	54	67	69	81
PSMB8	1396	1450	2013	1923	1582	1349	3414	1459	1592	1141	1262	1614	1999	1274	1755	1268	1768
SDR39U1	368	412	408	326	381	289	296	430	314	416	352	338	366	383	332	359	404
DDIT4L	167	104	119	127	207	112	91	134	130	181	168	93	136	182	92	153	130
MAS1	14	11	13	4	33	11	9	13	10	12	24	8	12	13	8	23	10
LOC783362	0	3.91	0	0	2.64	2	1.85	3.93	2	0	0	0	2	1	4	3	0.49
TBCCD1	233.24	237.72	165.02	213.23	242.34	210.12	248.04	254.54	301.73	290.02	202.67	233.12	215.37	186.73	245.02	252.94	242.01
ZBTB7C	299	459	698	554	397	528	371	488	399	327	458	545	485	309	814	366	446
AP2S1	833	647	811	745	737	752	722	697	784	776	645	659	722	720	944	698	702
VAT1	3498	4912	4268	4280	4741	4445	4134	5124	3892	5606	4688	4929	4706	5403	3514	4920	3919
SHANK3	800	1169	1369	1285	1455	982	1131	897	1177	1007	1283	1272	1120	1426	1268	1403	1080
PCNX2	13	21	53	42	87	58	32	32	31	39	55	36	46	25	29	77	31
TUFM	2216	2251	2155	1873	1851	1846	1774	2291	2341	2361	2010	2126	2163	1866	2245	1876	2153
THEG	0	0	0	0	0	0	5	0	0	0	0	0	0	0	1	3	0
LOC107132393	19.72	24.28	37.22	19.08	16.12	16.86	10.89	24.49	24.14	34.49	19.92	20.26	28.04	31.07	26.4	8.83	31.44
KRT34	0	0	0	0	0	0	0	0	1	0	0	0	0	0	0	0	0
SGSM3	555	746	739	736	675	478	581	579	693	506	736	571	594	539	797	536	638
TOMM22	1554	1279	1220	1199	1050	1142	1108	1234	1222	1289	1114	1012	1128	1040	1192	1042	1203
CPO	0	0	0	0	0	0	1	0	0	0	0	0	0	0	0	0	0
SOCS3	197	913	857	790	1088	319	440	258	642	235	634	255	3319	294	307	345	334
POP4	397	338	353	349	345	290	370	398	355	405	379	326	354	292	405	436	393
MALL	324	229	255	261	316	199	288	358	335	352	350	190	345	310	279	382	229
TMEM132A	1280	1862	1898	1608	1756	1398	1854	1437	1394	1569	1885	1539	1479	1563	1749	1652	1378
MACIR	96	245	223	195	166	208	215	309	255	226	196	220	206	199	182	138	194
RUVBL2	935	1035	1275	970	954	979	859	1041	1324	1051	1036	891	986	968	1312	928	1250
CGRRF1	218	192	139	145	144	147	138	181	168	137	142	165	182	121	173	139	158
PIANP	15	56	72	102	103	73	191	47	21	16	69	70	28	23	52	215	65
WNT10B	62	33	86	106	68	42	72	88	43	53	97	54	127	60	58	65	37
BAIAP2L2	344	691	810	809	451	432	685	667	665	543	711	590	668	446	991	235	528
PEAK3	7	8	3	10	13	8	22	7	6	7	8	15	18	7	15	14	11
ISCA1	1370	1412	1239	1425	1257	1470	1274	1654	1169	1466	1471	1427	1387	1395	1295	1266	1559
RPAP1	578	701	744	692	688	654	614	613	604	640	644	709	573	722	728	619	596
NXPE2	129.6	141.82	108.34	116.89	159.64	147.36	120.75	181.25	124.08	201.43	185.22	121.78	107.09	180.48	108.47	82.27	154.19
RPL27	8519	8137	9045	9446	7671	10939	7525	10534	8143	10286	9041	9219	9102	9219	10821	8078	8357
EPN1	1973	2435	2336	2230	1984	1816	1867	1944	2047	2060	1900	2004	2386	2173	2231	2080	1973
VPS50	390	363	356	325	324	335	270	419	352	369	335	289	294	335	362	360	427
MFSD14B	1198	1001	902	1039	1071	1170	1116	1278	1210	986	997	1235	1088	1142	1416	997	1214
SLC35A1	234	449	420	515	501	514	465	534	419	437	465	551	588	416	404	601	437
LOC786224	5	11	11	6	2	7	1	9	7	5	3	3	5	1	1	2	3
GAL	1	4	1	3	2	8	8	2	0	2	3	3	9	3	8	5	1
SLC14A2	2	4	2.95	1	3.85	3.03	1.41	0	1	0	0	2.2	2	1	0	0	1
RDH11	669	1024	613	763	456	704	474	818	542	464	538	821	759	607	692	499	598
TRMT9B	120.89	154.62	225.41	111.63	153.6	157.79	126.28	197.41	208.14	179.51	158.27	165.71	154.14	145.7	269.27	87.53	180.73
LSMEM2	10	7	10	2	10	5	6	18	10	15	16	9	6	12	3	9.99	6
AUH	190	214	162	165	172	156	180	254	174	256	177	177	188	184	162	179	240
LOC100296778	39.63	30.75	18.11	32.86	38.26	45.52	53.25	24.54	31.26	30.7	54.49	50.33	34.54	28.13	39.68	35.48	37.03
LOC788278	0	0	3	0	0	0	0	1	3	0	1	0	2	0	2	0	2
MBD2	994.96	1075	1080.69	1228.68	892.49	945.28	1090.36	1455	871	1089	1126.04	1085.04	1128.01	968	1078.33	940	1094
ABHD14B	10104	5819	6317	4416	3833	4690	2651	4033	5501	4122	4381	4682	4465	4175	4780	2906	5663
FHIP1B	424.89	551.18	608.53	596.22	573.41	491.06	350.47	430.91	500.05	447.53	449.47	489.08	561.1	468.01	557.78	487.13	482.04
LOC132344467	10.69	21.49	17.92	21.47	25.69	15.38	13.41	21.88	16.17	27.65	15.03	14.19	15.27	20.92	16.4	10.52	18.75
PIGT	1252	1242	1025	1052	1208	1298	1251	1078	1249	1322	1232	1047	1233	1186	1262	1794	1038
ALAS1	1564	1571	1662	1488	1221	1338	1103	1298	1440	1053	1094	1388	1236	1245	1860	960	1413
FOXO1	628	567	476	479	435	616	867	893	793	870	678	524	504	775	538	415	552
LOC132343928	1	0	0	0	0	0	0	0	0	0	0	1	0	0	0	0	0
PPP1R17	0	3	3.99	1.57	2	0	6.07	2.91	5.55	3	0	3.1	3.7	4.95	1.79	2.17	3.84
CRLF3	442	492	343	258	350	353	444	538	415	467	393	339	291	446	377	303	378
FARS2	406	401	419.88	396.4	402.37	411.22	365.96	388.27	418.51	489.15	375.69	396.69	399.51	419	488.43	344.56	361.89
CCDC28A	98	53	61	75	52	55	46	101	74	60	75	56	79	58	73	42	113
NPHP3	187.62	222.21	289.49	232.12	261.83	235.59	182.29	269.2	209.13	252.42	215.36	249.83	283.97	204.04	286.55	213.55	250.07
PYURF	803	630.5	587	520	533.5	473.5	429.5	727.5	521.5	545	557	477	651.5	481	576.5	422.5	629.5
TSEN54	1073	856	818	671	596	584	558	809	809	810	711	590	673	841	768	432	697
CFAP20	561	456	508	379	535	491	443	593	600	586	560	439	527	519	538	518	567
ZC3H14	1421	1822	2453	2281	1919	1902	1569	1971	1653	1616	2015	2382	1999	1742	2435	1865	2074
HMGXB4	289	324	382	368	438	444	397	426	375	322	400	407	405	366	478	424	431
CBX2	132	230	284	177	363	272	270	370	256	274	326	264	241	252	265	356	259
FAM240A	0	1	0	0	0	1	1	0	0	0	0	0	0	0	0	0	1
CRTAP	1752	1711	2278	2573	2369.43	2212	2220.42	1920.71	2130.42	2329	1805.98	2497	2631	2064.34	2879.42	2447.02	1831.21
DDX50	623	639	546	580	640	604	564	728	634	899	666	568	646	530	732	841	723
STYXL1	21	25	50	38	37	25	17	25	48	31	25	31	36	31	47	9	65
DMAC2	536	532	459	410	489	463	410	474	513	508	426	407	432	415	532	490	468
BLVRB	497	652	586	601	637	633	595	590	667	709	516	522	796	546	610	575	386
MMP24	15	20	17	45	10	16	23	18	17	18	27	38	38	32	26	4	20
GRID1	33	80	93	88	103	68	42	122	61	78	143	105	79	39	64	91	44
BANF1	4839	3968	3982	3760	3983	3370	3276	4049	4681	4091	3730	3082	4051	3822	4390	3932	3955
HMBS	575	476	518	513	487	517	485	451	567	477	494	409	462	470	606	498	480
FAM13A	1414.9	969	887.82	882	547.95	912	966	1330	952	1159	1136.06	712.48	795.84	1105.03	1414.02	546	1286.81
SLC25A24	458	422	420	497	530	579	534	584	501	493	470	428	434	467	552	586	637
SLC25A15	698	775	672	815	509	545	319	588	694	558	521.98	664	484	515	603	461	711
MRO	4	16	11	7	11	16	8	11	6	20	6	3	9	6	11	10	14
ACER3	217	209	188	187	178	191	158	183	168	136	155	228	227	147	194	157	190
TDP1	122	132	117	108	100	154	129	158	156	136	124	127	97	132	163	121	128
RFK	307	270	270	227	356	272	310	318	351	285	309	256	278	219	288	337	366
ARHGAP8	604	596	604	513	304.97	379	477	729	561	772.01	640	414	423	639.36	643	163	565
ZFYVE9	1112	1227	1264	1123	1000	987	871	1121	1023	1032	1080	970	1077	905	1129	1013	1205
ZNG1A	362	326	371	300	330	244	225	436	347	422	328	215	288	297	330	224	397
GBA2	2096	2067	1838	1626	1879	1992	1768	1747	1904	1872	1942	1808	1772	1890	1926	1988	1852
NDUFB3	543	475	493	453	421	450	381	503	492	450	426	404	470	384	509	423	542
HSD17B13	27	157	1835	791	627	83	32	169	956	585	114	350	758	27	105	189	203
GRIN3A	2	1	0	2	0	0	1	0	0	2	1	0	0	2	2	3	3
FMNL1	323	371	389	426	462	380	937	483	424	426	441	478	363	412	442	471	442
CHTOP	3937	3674	3502	3362	3485	3317	3026	3964	3768	3529	3455	3139	3630	3203	3530	3523	3582
GNLY	17	40.68	19.24	48.72	22.45	16	90.88	18.49	29	11	25.85	45	12.24	15	48.32	52.49	20.2
GRAMD1C	393	367	466	535	265	305	376	473	483	462	422	274	320	312	334	246	571
ZNF165	32	26	17	18	19	21	18	34	39	39	30	29	32	29	39	27	36
ADGRF5	806	928	1045	1063	1137	1061	1116	957	860	721	1354	1267	1307	1135	904	1152	1126
FAM83A	0	3	5	7	12	4	9	3	1	4	4	9	9	4	7	3	1
USP38	299	294	242	253	263	242	252	305	244	223	259	263	241	255	261	234	293
ARMCX3	1133	1751	1554	1887	1959	2116	1885	1999	2052	1740	2051	1970	1688	1719	2152	2130	2240
ARHGDIB	3018	2752	4141	4667	3579	2699	5401	3982	3486	2680	4015	3811	6683	2997	3065	2525	2242
AK1	163	179	201	226	273	249	229	205	241	357	295	187	242	269	294	281	232
ACSS3	1378.95	2159.9	2578.46	1697.42	1401.49	1467.09	1209.33	2367.05	1703.81	1474.55	1910.56	2025.83	1599.75	1275.83	2167.87	1206.33	2224.88
DIPK2A	1632	1411	329	362	439	1814	403	2186	884	2607	976	468	269	1151	661	415	634
DNAJB13	47.26	88.48	221.38	162.85	110.58	113.97	78.19	170.02	225.7	166.35	146.19	96.99	114.47	99.87	144.27	52.29	261.24
C6H4orf54	2	14	25	12	7	25	9	29	23	14	15	8	6	17	15	2	27
TRIM77	0	0	0	1	0	0	0	1	0	0	0	0	0	0	0	0	0
LOC784322	22.89	23.35	6.42	23.32	30.43	25.41	19.62	29.71	25.45	31.32	25.24	29.79	18.16	12.39	28.71	16.54	23.56
FAM20B	715	619.98	585.1	462	440	471.97	457	659	610	567	545	476.97	408	548	471	399	502
LOC132342077	0	0	0	0	0	0	0	2.29	0	0	0	0	0	0	0	0	0
HES2	565	411	457	423	389	306	412	401	458	351	393	369	532	442	427	434	403
INTS7	306	308	271	247	236	349	267	290	351	288	259	269	233	270	387	289	321
AMPH	285	368	283	210	573	326	378	500	272	545	448	242	286	307	178	924	258
ZNF775	468	369	343	461	508	267	223	424	342	418	351	414	564	367	547	411	436
LOC132342373	16.72	87.42	9	5.69	38.37	31.15	0	57.16	26.69	12.2	31.12	65.71	2.81	21.28	69.11	46.76	2.65
UCKL1	992	1111	1168	1145	1062	1013	997	1123	1001	1054	1163	1203	1072	1261	1077	1073	966
HNRNPH1	14410	14613	11393	11898	12692	15536	12478	15278	13792	15632	14586	13275	12100	13218	14545	14252	13371
ALDH1L1	28	119	216	275	159	125	279	137	119	75	119	224	360	144	221	125	33
COX16	263	199	304	301	242	253	212	417	287	267	293	286	320	242	293	297	295
CFAP47	18	82	144	170	70	79	42	125	158	145	94	54	51	63	113	26	292
SLC23A1	838.4	935.44	1013.64	860.35	540.38	834.05	446.53	976.68	673.9	488.3	704.96	926.43	798.85	664.68	871.04	441.44	684.23
LOC789612	3	5	0	0	0	2	0	0	2	0	1	2	1	0	0	0	1
LOC112443696	135.78	129.66	109.06	124.56	77.07	95.04	44.07	85.72	75.38	59.15	58.85	93.33	117.87	54.78	114.66	80.56	74.79
THAP4	817	1021	1301	909	736	806	637	899	831	643	763	1113	960	690	919	643	798
RBM4B	1642.5	1581	1395	1436.26	1541.17	1503	1186	1662.27	1368.24	1673	1485	1655	1390	1496.17	1399	1673.16	1678
OGFRL1	749	1222	1120	1389	1044	825	838	1087	1075	908	1166	1049	1048	953	1190	922	998
BERV-K1	24	181	85	152	57	78	30	123	70	43	72	126	122	61.35	27	38	52
PPP1R15A	644	1008	1797	1576	2409	636	553	554	938	721	1537	658	4247	690	671	554	781
CCDC197	0	0	0	0	0	0	0	0	0	0	0	0	1	0	0	0	0
BMF	293	789	650	544	751	614	875	635	346	1200	685	586	489	586	526	567	615
MAN1A1	255	321	357	612	651	683	1078	786	413	518	507	563	509	561	548	644	590
PRKN	56.9	39.66	82.7	46.45	39.01	55.35	34.39	81.84	54.46	60.06	72.8	52.42	41.93	52.12	57.87	30.94	51.11
PYCR3	1639	1412	1444	1265	1243	1106	1245	1155	1544	1315	1172	1205	1340	1218	1387	1349	1113
NKAIN1	18	34	58	51	59	60	42	59	34	34	38	78	69	34	56	66	43
LOC112449264	27	22	21	27	31	29	33	24	39	21	18	36	29	17	23	52	17
IFNE	207.3	356.41	317.18	347.48	210.18	225.92	219.51	379.35	259.04	246	249.55	302.62	298.27	247.61	237.16	170.98	308.5
ALOX12	445	426	994	1363	650	537	1624	596	878	127	764	1072.86	1618	529	645	483	894
RB1CC1	1154	1174	1054	1133	1091	1018	928	1319	1057	1193	1114	1054	1048	1135	1035	1177	1362
NEIL2	345	265	255	226	173	223	185	237	235	364	241	173	231	229	262	126	309
TMEM255B	2	11	3	4	7	17	1	8	19	19	13	21	7	14	9	33	22
LOC132345339	17.91	19.67	7.11	14.06	8.98	13.6	12.66	20.02	12.49	13.6	20.35	13.31	17.29	21.59	6.99	12.9	14.36
EIF4E	1482	1238	1183	1152	1171	1212	1019	1304	1390	1045	1109	1160	1062	983	1208	1081	1292
SIGLEC15	1	3	4	3	17	2	9	1	0	1	0	4	1	0	8	5	1
ABHD5	73.53	137.65	172.03	221.15	181.52	247.59	149.02	211.96	108.03	138.3	174.31	254.12	237.88	148.06	201.1	120	166.54
EXOC4	1125.34	869.98	723.76	685.42	786.24	1023.22	824.7	767.92	902.79	854.14	792	781.91	642.88	748.41	1156.2	636.96	1003.87
HEATR5A	393	428	392	343	353	405	314	449	376	373	358	444	282	398	383	343	404
SLC29A4	158	331	258	278	294	231	317	169	267	253	289	281	307	234	268	482	281
BATF2	41	106	109	135	156	92	212	126	101	72	129	171	245	106	122	150	75
HTR4	73	52	27	30	28	82	11	80	79	77	38	24	59	45	30	7	21
URGCP	383	441	475	489	477	475	477	401	455	463	460	446	441	434	462	518	395
EMB	106.13	1224.27	653.41	1673.72	503.31	1170.57	607.57	1437.74	1594.43	707.38	645.27	1572.79	1272.08	750.57	1406.06	512.07	331.77
TRAF6	527	611	592	586	574	519	541.54	608	512.08	605	587	543	661	565.98	543	549	529
LPAR3	186	364.12	348.02	621.95	279.02	214.65	361.01	364	833.87	174.64	338.04	629.1	440	275.45	403	247	336.05
LMNB1	279	311	313	239	299	398	648	366	620	288	220	354	179	238	517	291	510
LOC783857	0	0	0	0	0	0	0	0	0	0	1	0	0	0	0	0	0
LOC132346924	35.36	50.09	55.86	51.25	59.13	51.49	44.75	53.24	37.61	46.96	44.05	41.32	79.2	65.45	50.54	33.54	50.85
SHE	5	6	6	12	25	11	16	12	17	11	19	19	13	21	10	26	13
LOC101903018	1	0	0	0	0	0	2	1	2	0	1	2	3	0	0	0	1
PIK3C2B	604	574	682	684	784	672	632	751	638	675	757	714	653	682	589	776	716
LOC100139885	0	1	0	0	3	2	1	0	3	1	3	1.96	1.07	0	0	7	0
NUPR2	87	97	121	98	86	66	83	134	94	117	98	78	134	92	70	103	104
AKR1E2	102.19	110.06	157.76	127.89	172.01	136.13	106.97	117.46	105.91	149.91	132.3	160.75	110.12	111.71	152.84	128.99	137.55
USP15	644	558	473	516	449	538	517	689	515	595	503	472	415	522	503	483	672
LOC112446671	17	18	18	18	26	28	17	27	23	27	30.03	10	29	20	18	17.87	18
PTGER2	6	12	7	15	4	10	11	10	13	3	11	11	9	17	7	6	13
FAM184B	9	8	16	13	13	7	5	8	5	11	9	11	24	18	16	5	7
SLC31A1	6425	3434	3010	2731	2124	3001	2549	3002	2987	2163	2741	2419	2183	2393	3174	1509	3542
IFT172	309	539	802	589	639	623	502	693	740	680	697	520	465	630	737	683	882
ST7L	554	454	475	470	475	460	374	611	463	551	507	499	445	474	502	486	543
GFOD1	49	88	67	58	80	68	76	76	66	55	69	87	67	91	70	63	64
PKN3	547	561	730	683	847	468	761	569	608	464	753	692	769	621	489	827	585
CNTD1	17	24	39	14	17	5	10	10	29	7	24	8	9	11	20	1	8
COMMD1	321	335	292	311	362	404	300	369	372	410	323	301	378	325	310	425	307
LOC787858	428.46	399.91	364.12	301.78	273.47	346.43	335.5	414.93	374.12	485.2	360.41	382.3	386.5	303.99	412.36	337.56	413.56
NTRK2	151	311	592	728	852	845	727	616	494	358	641	676	754	623	775	833	577
FOXN3	1142	1339	1007	1218	1148	1358	1149	1540	1171	1968	1376	1479	1222	1793	928	1150	1172
MFGE8	2839	2530	3001	4265	3486	3640	3398	2858	3539	3914	3179	3457	3651	3299	3701	4425	3306
PFKFB2	770	1719	1488	653	690	1107	346	1342	465	371	725	1631	950	780	750	618	816
CYRIA	30.13	36	18	46.96	64.41	37.01	50	26.37	30.67	19	43	26.01	46	30	39	52.74	41
PRMT5	1091	1156	953	893	1053	1249	990	1039	1246	1155	1018	1175	958	998	1405	1209	1055
DCAF4	681	850	915	888	826	910	887	757	883	958	815	829	851	798	944	865	719
LCLAT1	505	489	506	442	419	552	491	517	636	512	505	461	466	403	575	428	516
TSKU	2435	2166	2844	2138	2503	1873	1696	1833	2007	1910	2294	1966	2415	1827	2173	1906	2086
PDLIM1	2856	1713	1707	1695	1713	2297	2203	1889	2429	1677	1961	1587	1862	2078	3234	1470	2102
KRTCAP3	711	492	426	425	313	319	376	382	392	388	302	408	533	399	378	288	348
KCNS2	4	14	9	12	15	37	41	54	70	56	34	24	17	13	47	4	16
RNF126	936	816.17	870	853	798	851	831	731	808	712.99	824.99	843	887	802.99	908	665	779
CEP63	182	177	166	192	157	178	123	234	179	168	186	139	188	144	144	233	223
CLIC4	388	580	439	626	828	776	591	627	658	686	732	817	635	868	622	957	515
ACR	13	7	11	9	11	12	20	10	19	8	11	5	15	13	11	6	15
KLK7	7	1	1	1	4	6	0	3	0	4	3	0	10	1	0	6	2
ALOX5AP	19	25	34	20	28	37	45	23	26	8	34	24	57	12	23	33	26
RIPK3	253	168	123	170	150	231	416	202	181	142	209	224	138	178	234	278	131
NBDY	408	265	234	228	221	263	252	213	239	247	212	246	246	232	306	208	224
BIRC6	1118	1118	1117	1135	1203	1298	1090	1338	1123	1141	1251	1214	1163	1143	1232	1298	1276
ZNF16	216	218	284	251	237	196	195	253	232	272	216	204	234	246	240	317	203
RFT1	278	288	306	325	342	341	373	275	332	320	343	293	288	321	319	303	368
ELP6	465	497	683	438	552	609	435	577	584	537	569	571	436	427	662	687	538
SLC8A2	69	173	139	152	251	150	204	87	68	138	152	142	161	136	96	345	121
TACC1	5816	5367	3918	3269	3341	4548	4134.02	4768	4554.21	5654	4133	3394.1	2918	4804.91	3744.54	3281	4132.17
ATOSA	607	668	530	580	561	565	585	741	481	680	645	534	616	557	522	604	600
ITGAD	1	6	4	2	4	6	102	8	10	4	3	9	8	1	2	9	4
SH3PXD2B	2570	2556	3337	2733	3075	3173	2281	2689	2543	2590	3039	2702	2626	2612	3608	2598	3256
SAMHD1	731	1879	1238	1145	961	966	1544	1250	804	730	778	1726	928	859	795	982	1031
EPC2	367	371	284	292	453	485	351	448	394	423	392	407	367	367	353	465	447
ATP13A2	1663	1351	1265	1367	1371	1027	1469	942	1173	1079	1172	1248	1140	1324	1645	1216	987
KRT4	0	2	6	0	1	2	0	0	9	1	1	1	0	0	0	0	4
C16H1orf21	1065	1082	1026	1006	908	962	796	1225	916	849	848	964	1041	668	1090	1102	797
LOC100300478	60.14	66.75	42.08	37.13	48.36	90.74	184.43	84.84	61.61	70.03	72.42	103.6	84.85	74.36	83.77	113.65	80.01
TUT4	633	796	762	600	764	760	568	804	708	661	793	737	606	634	811	590	687
SNX18	507	613	639	692	832	672	618	779	640	587	783	759	718	700	659	717	673
MDM2	953.18	1138.04	1055.48	1194.31	996.53	866.92	1102.57	1415.28	1159.39	1108.05	1271.85	984	1204.82	978.11	999.04	1174.74	1321.44
CAPNS1	10781	7531	8281	8492	8179	7914	7114	7192	8925	7043	8834	7539	9199	7276	9056	7990	7324
KCNK9	0	0	0	0	0	1	1	0	0	0	0	1	0	0	0	1	0
PCDH20	0	0	1	0	7	1	1	1	1	6	0	0	1	2	1	0	4
KLHDC3	2274	1546	1421	1224	1267	1136	1379	1361	1381	1603	1391	1254	1353	1468	1313	1119	1627
IPPK	194	191	205	187	230	206	189	191	224	213	195	223	195	174	199	228	207
EFHD2	947	1117	1065	1309	1355	1065	2095	1154	1140	1103	1080	1096	1378	1050	1457	1569	936
LOC101907335	0	3.69	3.01	1	2.8	1.01	3.16	1.92	2.44	0	0.96	2	1	1	2	1.07	1
NBEA	258	455	464	568	772	604	667	615	590	453	647	582	619	522	524	1145	622
GALR3	3	6	9	10	5	7	4	2	2	8	7	9	6	12	4	4	12
ABCA6	96	128	203	148	185	206	358	207	207	276	195	195	206	195	155	306	133
CLDN3	4889	2240	1651	1372	752	916	1122	1181	1906	1422	1070	940	1727	1277	1383	360	1742
AKT2	1578.78	1956	1736.19	1619.22	1704	1540.42	1815.08	1467	1782	2062	1800	1628	1363	1733	1627.03	1688	1499.03
EGFR	116	120	89	77	99	120	60	93	86	93	90	69	75	92	73	88	66
ZDHHC3	2254	2155	2496	2487	1867	2037	2068	2288	2155	1965	2065	2201	2128	1972	2236	1582	2113
SLC25A4	652	713	882	733	579	587	364	672	653	715.49	611	536.49	605	716	505.84	547.59	631
CYB5B	1439	1774	1934	1574	1252	1649	838	1396	1282	723	1275	1585	1489	1069	1934	1027	1567
TESPA1	12	33	8	16	16	16	44	12	26	10	15	31	12	21	18	10	20
NDRG1	984	1413	1305	1293	2442	1212	1421	1534	979	1490	1669	1196	1411	1168	1008	2024	1629
CPXM1	2235	3006	4588	7264	5956	5064	5383	3602	3563	2737	4042	6381	5974	4493	5338	5604	5196
CDHR4	5	5	8	4	6	3	2	3	4	2	6	2	3	6	8	7	8
ZNF285	1	0	2	1	1	1	1	1	1	1	0	2	2	0	1	0	2
C19H17orf50	1	1	7	5	4	6	1	2	4	3	3	6	5	3	3	7	4
MRPL46	165	178	176	186	130	155	131	192	192	263	166	145	205	168	184	200	155
FARP2	1144	874	885	675	547	792	643	788	857	811	783	665	615	1037	683	469	720
LOC112443497	2	2	2	1	1.17	3	2	2	0	8.02	3	1	1	1	1	1	8
C28H1orf198	1214	1348	930	1276	1670	1621	1585	1431	1445	1614	1479	1504	1211	2136	1539	1878	1195
LDHAL6B	0	0	1	1	0	0	1	2	0	0	2	0	2	0	1	1	1
LOC132343335	0	1.97	4.84	1.99	3.39	3.1	3.27	0.71	2.99	2.08	3.12	4	4.76	1	1.87	2.76	0.2
MAPKAPK3	696	506	551	560	581	560	728	568	661	513	471	549	602	476	643	522	599
NCAM2	4	6	1	3	8	4	5	13	2	3	8	3	7	3	3	3	11
PRKD2	1025	802	840	963	788	750	1167	792	757	789	893	864	853	908	834	758	853
ZFP36L1	3298	6103	6114	7945	13069	7478	6865	7173	5665	9453	8487	6782	12000	7111	4932	8019	5635
H2BC19	8.51	26.57	17.27	13.77	24.64	19.65	14.57	9.76	12.87	13.45	5.77	20.66	15.79	12.39	20.57	11.61	19.23
CYSLTR1	29.12	23.04	13.42	25.63	26.61	25.15	51.95	21.29	26.67	24.86	28.25	26.05	27.03	22.27	24.65	20.06	29.44
ERFE	3	14	43	11	11	15	4	7	2	7	18	17	25	5	19	6	35
CFAP54	64.41	149.56	282.27	244.83	158.63	151.18	93.01	270.18	212.72	222.96	175.81	110.27	121	127.96	172.89	34.79	576.98
CCNB2	9	9	16	18	5	28	78	12	55	7	3	11	6	7	82	10	56
ZNF10	113	144	147	150	192	193	115	165	120	161	175	159	157	143	117	211	175
TMEM175	1724	1561	1957	1643	1663	1365	1457	1654	1440	1592	1563	1529	1616	1623	1617	1457	1639
TIGD4	8	7	20	25	19	1	10	7	31	16	12	10	6	4	9	12	27
PCNP	2213	2037	1721	1911	1855	1826	1999	2652	2199	2254	2038	1865	2065	1861	1760	1783	2460
CREB1	17	16	22	11	22	19	21	16	21	23	12	14	17	20	21	29	16
NAA38	287	268	300	280	292	245	240	258	304	244	243	284	311	220	320	242	278
LNPK	502	405	482	548	515	523	455	503	486	475	481	470	498	466	546.01	491	643
LOC112442215	1.05	20.95	11.77	18.19	13.14	4.21	5.36	2.08	12.04	1	11.3	6.39	22.99	11.76	23.76	28.87	8
TMPRSS3	0	0	0	0	0	0	1	0	0	0	0	0	2	0	2	0	0
LAT	108	277	126	223	132	130	361	92	187	118	97	194	135	106	72	115	185
NECTIN4	277	346	241	192	153	194	241	279	279	290	286	203	190	283	326	116	276
KCNA3	57	108	76	134	100	79	336	70	96	77	48	108	58	55	50	66	144
ZSWIM9	160	160	121	125	137	125	114	124	147	173	126	88	109	139	104	138	130
ZHX2	732.82	866.85	877.27	924.13	866.18	984.25	815.01	775.59	792.57	762.26	864.59	900.18	822.36	1044.69	800.87	811.8	877.76
CDT1	35	39	37	33	36	57	127	37	84	51	32	39	36	43	111	45	48
CFAP53	50	95	203	153	83	104	71	104	177	135	174	139	67	126	90	59	220
LOC615640	0	0	0	0	0	1	0	0	0	0	0	0	0	0	0	0	0
LOC510362	293.38	291.54	272.12	305.45	286.83	341.02	332.36	326.34	332.2	315.36	326.82	326.8	272.92	284.48	310.86	308.26	325.25
CD28	4	7	4	5	2	3.18	9.01	0	3	4	0	8	1.41	1	3	4	6.97
ZNF624	208	203	206	226	265	197	223	335	244	300	266	184	254	182	207	321	283
LOC112444312	1	2.65	5.9	0	3	0	0	0	1	0	0	1.11	0	0	3	0	0
SOHLH2	57	47	6	7	1	4	2	1	1	106	3	1	4	2	4	0	14
MCOLN3	1173	1384	1829	1276	864	566	700	1679	953	551	1000	1284	1209	950	827	452	1486
MASP2	0	0	0	1	1	0	1	0	0	2	0	1	1	2	2	1	1
ZNRF3	480	589	322	394	408	451	321	505	374	459	455	398	400	644	368	335	331
OR4P45	1	1	5	0	0	2	1	1	0	1	2	2	1	1	2	0	4
GPATCH3	290	295	286	297	296	266	244	288	263	291	267	263	251	242	251	284	259
AGL	173	181	117	121.92	134	203	131	165	157	197	157	134	134	179	164	170	170.5
QRICH2	344	510.3	630.81	410.26	270.77	457.85	306.02	401.12	293	245	330.34	501.06	319.93	291	394.56	200.51	368.68
PSD4	549	522	282	342	294	281	607	305	504	441	250	291	258	319	387	236	347
CCNB1IP1	377	189.41	178	186.21	130.99	266.42	317.27	386.08	302.3	209.33	258.94	269.09	146.98	299.27	250.62	140.77	191.57
VSIG10L2	6	2	2	2	1	7	1	1	17	5	0	1	1	2	14	0	3
ENPP7	1	0	0	0	0	0	0	0	0	0	0	0	0	1	0	0	0
KCNG3	325	185	208	246	224	177	206	218	165	125	214	184	282	161	192	181	284
ENPEP	0	2	1	12	1	1	5	9	0	13	4	9	9	10	3	12	6
SCT	4	12.01	15	22	9	16	12	11	3	8	6	28	15	11	7.97	20	10
SKI	1718	2222	2178	2184	2384	2152	1889	2231	2173	2113	2316	2228	1976	2659	2003	2403	1968
SHISA4	551	662	1082	1223	1498	818	1581	807	815	768	1195	959	1583	936	982	1695	734
SEC61G	2040	1378	1967	1489	911	1819	1017	1882	1403	1135	1421	1162	1279	911	1960	938	1601
CAPN11	7	18	28	10	42	24	33	24	10	48	41	14	17	25	28	41	12
ATXN7L3	1827	2098	1935	1878	1887	1820	1840	1715	1664	1600	1805	2054	1694	1978	2114	2122	1817
FAIM	182	142	170	138	148	126	117	199	161	208	149	124	156	102	186	153	181
DBNDD1	71	77	79	81	106	95	114	78	68	87	81	97	65	65	97	153	84
SZT2	1325	1199	1329	1148	1157	1032	1068	1058	1150	1032	1152	967	1097	1335	1122	1090	963
LOC132344816	30.09	33.78	26.82	20.29	29.75	44.52	30.82	28.12	17.02	26.78	30.89	26	16.66	36.24	22.68	22.28	17.94
GABRP	77	28	13	8	4	23	113	15	9	7	10	3	10	3	36	2	28
SINHCAF	833	759	634	564	474	651	578	945	764	863	727	540	590	717	758	342	813
AWAT2	1	2	4	3	2	1	1	1	0	0	0	1	0	1	0	1	0
TACSTD2	61	270	129	174	65	106	130	176	292	200	203	158	199	110	229	42	139
PPP2R2A	1424.19	1380	1202	1235	1252	1275	1170.71	1397	1238	1298	1266.03	1112	1298	1132	1214	1171	1497.1
EIF3J	777	833	806	764	796	825	642	957	918	804	810	800	835	707	788	806	889
LOC132344846	0	0	0	0	0	1.66	0	0	0	0	0	0.5	0	2.45	0	1.54	0
ZNF541	4	7	11	14	12	8	4	12	9	5	14	2	18	7	19	23	10
TEKT4	5	8	70	49	31	16	15	34	58	28	32	19	23	28	32	3	75
SLC66A1	687	715	832	942	795	742	977	722	557	562	719	803	813	718	769	760	703
PVALB	0	2	2	0	3	3	3	0	6	0	7	0	2	2	2	1	2
RTCA	572	367	384	364	340	372	303	387	440	374	310	302	325	317	412	284	447
F10	1093	704	3053	1009	1581	2235	773	1540	1179	964	865	1897	2057	1408	1638	665	1474
COMP	69	43	22	17	12	39	28	31	63	58	20	26	11	27	51	5	32
ZNF865	447	616	671	667	603	441	522	515	441	600	569	583	561	710	589	598	509
TMEM52B	0	2	0	2	2	1	2	1	7	3	8	1	3	0	3	2	21
SCLT1	72	58.16	75	72.01	108	90.07	81.84	86.37	89	99.03	92.87	82	70.99	77.05	84.09	109.82	90
TAL1	204	223	267	279	297	200	308	264	225	234	281	280	319	326	202	278	256
ACSL1	2091	1241	1178	1045	976	1054	942	1301	1303	1272	1112	922	893	1210	983	746	1301
ABCC5	1136	1851	2087	2075	2270	2241	1505	2117	1492	1666	2077	2376	1632	1972	1604	2046	1810
LOC112441475	23.58	28.7	17.4	19.37	27.71	19.23	18.23	7.97	26.51	21.53	24.88	18.47	24.71	16.64	17.98	31.59	25.74
RBBP7	3323	3143	2912	2948	3020	3479	3056	3507	3444	3657	2993	3090	3125	3383	3731	3452	3189
ABL1	1618	2240	2209	2146	2219	2458	1950	2330	1945	2648	2398	2162	2291	2862	2153	2193	1825
PTPRG	1171	745	751	737	929	858	707	937	952	808	944	892	766	970	1028	817	992
NCOR1	2915	2795	2816	2839	2368	2277	2407	2738	2349	2488	2566	2566	2446	2773	2458	2234	2632
LOC101906363	26.2	31.39	27.9	32.87	20.92	22.33	23.22	25.07	34.24	28.14	23.74	28.4	29.41	32.74	22.18	13.09	24.52
TXNRD1	15418	7678	8137	6138	5006	4822	3544	5780	6678	3953	5171	5161	5405	4905	6096	3401	10719
SPINK4	2	0	0	0	0	1	0	0	3	0	0	0	0	0	0	0	0
CMTR1	553	858	767	802	1023	918	915	833	870	883	928	885	893	933	1049	1345	851
BRDT	0	0	0	0	0	0	2	0	0	0	0	0	0	0	0	0	0
UBE2H	2068	2105.99	1824.94	2138.98	1708.1	2072.96	2045	2194	1818.09	1989.24	2057.94	1908.49	1684.61	2088.91	1875.67	1453.25	2106.89
LRRC26	1359	909	1212	427	247	252	504	399	505	212	464	702	603	343	615	257	637
LOC614741	64	31	18	12	24	26	22	26	34	36	33	23	20	41	44	13	3
CALCR	0	0	0	0	1	0	0	0	0	0	0	0	0	0	0	0	0
SLC6A8	498	1225	1454	976	926	886	706	935	885	699	908	1048	823	889	817	680	807
CCNE2	25	42	59	59	69	65	86	92	73	50	58	79	65	64	95	72	86
CDC45	165	194	224	144	214	209	168	214	254	231	204	166	156	129	164	201	189
CWC22	356	325	339	345	350	357	350	324	376	380	351	278	313	264	359	359	360
PPP1CB	3633	4102	3760	3124	3143	4019	3019	4105	3995	3452	3487	3752	3383	3416	3123	2745	3972
NRDC	1224	1226	1158	1224	1318	1351	1268	1245	1362	1226	1083	1203	1282	1217	1272	1314	1258
ABHD8	459	512	669	752	719	541	662	490	457	475	653	694	714	590	633	649	538
ARF5	333	385	423	425	425	454	486	419	390	429	466	396	468	386	420	489	381
SLC24A4	10	20.74	97.13	15.25	22	18.24	14.61	53	21	3.2	46.11	10.58	5.99	32.03	27	4.96	19.99
CCT3	3104	3514	2902	2751	2898	3375	2728	3279	3405	4003	2787	3082	2817	2856	3523	2994	3002
SLC5A10	1	4	1	3	2	1	0	0	0	1	1	1	0	1	1	0	0
SLC3A2	2382	2170	2579	2049	2010	2029	1852	1776	1752	1420	1952	2285	2581	1905	1924	1655	1814
RAD50	1259	842	742	770	640	891	596	945	784	823	787	637	664	702	796	558	933
IER5	637	1037	1138	1576	1644	934	1251	919	1177	776	1171	1090	2298	920	1051	1308	1273
MTHFD1L	1500	1130	1655	1541	752	928	537	859	966	636	823	1153	1496	844	1104	835	1907
MBTPS2	196	156	154	135	161	173	162	195	182	292	160	165	151	157	187	168	184
MVK	520	696	557	754	708	423	641	469	690	844	506	566	562	606	807	533	369
LOC112441985	24	36	68	35	48	19	33	49	33	31	40	49	60	45	42	61	47
FAM110D	152	143	198	178	227	95	228	168	174	159	185	109	248	217	146	243	183
NCL	7564	7964	6599	6414	7021	8072	6488	7366	9610	7708	7017	7015	6649	5796	8069	8319	7618
PSMD10	694.72	571.07	503.46	564.2	521.72	555.64	494.89	578.9	679.91	501.81	533.29	508.36	564.19	487.79	756.83	379.92	724.03
MOBP	2	3	3	5	0	1	0	1	1	293	0	0	0	0	2	3	2
LOC132345761	1359.7	1136.37	1075.3	1083.79	884.14	977.13	1106.05	1013.42	1147.06	979.85	1063.79	997.84	953.53	1120.45	885.24	823.42	1019.55
C15H11orf97	5	29	60	54	30	21	21	67	72	38	46	20	23	26	64	15	128
HRH1	1064	715	777	713	762	749	671	716	590	566	891	693	630	784	793	726	898
LOC538060	0	0	0	1	0	0	0	1	5	0	0	0	1	0	5	0	0
RASGRP3	145	150	167	201	197	160	340	150	166	119	182	196	180	177	137	248	223
NUDT16L1	550	457	555	408	397	353	307	366	460	448	325	338	355	425	533	316	434
PRKRIP1	113	98	116	117	111	92	86	118	103	135	116	104	96	83	114	131	122
FBXO47	31.54	39.88	37.34	49.11	57.13	45.54	53.7	50.98	47.53	42.92	60.39	37.12	44.62	31.56	49.95	56.25	44.76
LOC101906018	73	21	35	23	20	22	26	35	36	29	30	6	24	20	33	15	21
MED21	1836	1399	1322	1252	1121	1337	1054	1554	1468	1511	1262	1070	1163	1203	1330	964	1254
SYT11	344	322	307	343	440	467	291	344	319	345	440	339	374	383	251	398	463
LOC534181	0	3.41	0	1.23	2.31	1.15	2.25	0	0	0	2.37	2.36	0	1.17	0	0	1.13
NTSR2	1	1	0	0	0	1	0	1	0	1	0	0	0	0	0	0	1
LOC101906569	0	1.03	0	0	0	0	0	0	0	0	0	0	2.09	0	1.04	0	0
BTBD18	0	3	0	0	3	1	0	0	1	0	1	1	1	1	2	2	1
SPTBN2	748	1409	1643	637	575	1444	761	1275	822	575	835	1794	1174	772	1904	734	904
BHLHE40	362	630	483	602	561	477	996	448	624	379	542	745	738	515	441	468	533
KLHL31	0	0	0	0	0	0	0	0	0	0	0	0	0	0	1	0	0
RNF111	440	362	388	368	459	443	424	506	449	412	501	473	406	441	485	443	486
IST1	7309	5711	6038	5424	4112	4332	3780	5446	5438	4527	4931	4475	5168	4448	4492	3407	5805
P2RY10	35	47	25	38	25	47	176	22	36	22	26	58	38	19	25	26	43
LOC100336539	1	0	0	1	0	1	0	0	0	0	0	0	0	0	0	0	0
NME5	23	28	57	43	26	28	15	55	66	41	41	25	19	28	69	9	68
DDX21	293	355	265	264	305	382	317	321	389	359	332	318	270	348	371	403	339
LRSAM1	343	347	367	306	344	344	351	353	323	311	312	300	395	311	422	381	300
H4C4	123	229	232	223	412	253	218	246	208	235	289	281	268	281	281	326	224
HDAC11	561	864	1112	944	964	706	857	1040	732	666	903	804	1021	893	852	814	857
VMO1	1	5	6	6	0	4	2	14	1	2	2	0	4	2	4	1	1
PEDS1	646	560	535	581	532	531	601	492	565	537	486	562	549	525	590	470	554
MTO1	326.63	354.83	269	280.32	312.99	307.58	308.26	312.31	357.92	435.44	378.11	304.81	330.68	364.07	303.93	291.5	357.88
ADAR	1325	1547	1655	1723	1793	1571	1795	1499	1640	1502	1805	1605	1746	1646	1741	1857	1606
MPIG6B	17	12	19	18	30	10	12	12	18	15	17	12	19	14	17	33	25
LOC132346044	0	0	0	1	0	0	0	0	0	0	0	0	0	1	0	0	0
P2RX1	171	242	23	16	30	201	21	160	121	312	136	62	51	243	27	38	33
LOC781439	257.3	120.14	76.47	102.23	100.62	74.13	158.93	137.04	151.76	189.61	98.89	88.53	111.6	102.92	101.16	54.11	139.16
EN2	0	0	1	0	1	1	1	1	1	1	0	0	0	1	4	2	1
C14H8orf89	81	84	111	147	133	120	114	135	97	98	148	113	109	108	102	128	144
INHBE	0	0	0	0	0	0	0	0	0	2	0	0	0	0	0	0	0
TM9SF2	6234	4609	3716	3623	3809	4128	4271	4448	4322	3923	4072	4728	4177	3906	4297	3765	5134
TOX2	24.12	30	19	25.78	24	18	25.03	21	17.08	12.03	24.92	19.6	25	16.97	8	23	10.98
HBB	36	2	9	3	7	6	0	2	0	4	1	1	2	2	1	3	3
MED15	1242	1240	1170	1412	1118	1009	1334	1048	1135	1319	1254	1048	1234	1371	1170	1018	1159
CASR	0	0	0	0	1	0	0	0	0	0	0	0	0	0	0	0	0
MTPN	227	298	205	228	420	356	352	341	353	320	327	341	119	342	466	753	384
LOC514011	466	432	398	474	292	597	348	399	621	482	368	497	608	366	570	267	416
UNC50	846	854	700	752	682	798	645	740	793	741	711	767	781	685	815	750	828
LOC511516	1926.9	1982.49	2343.56	2129.16	2022.39	1774.65	1578.68	1804.5	1687.86	1764.43	1806.01	1916.13	2187.64	1857.22	1892.97	1805.62	1978.37
IRF2	1768	1654	1560	1744	1411	1697	1740	1858	1532	1529	1726	1741	1707	1565	1823	1361	1705
PGR	488	363	327	340	396	530	417	553	632	565	387	261	392	517	641	505	379
SPATA6L	45	77	99	104.99	55.71	58	60.01	83.98	102	88.05	90	49	48.03	73.05	75	36	129
GPR84	3	5	4	2	7	1	14	6	7	1	2	2	6	2	7	9	10
ATP5F1C	2336	1922	1957	2209	1572	2098	1520	2033	2034	1915	1690	1925	2077	1743	2149	1539	2038
SRPX	562	937	760	838	834	699	492	705	603	505	554	917	1017	658	826	888	746
FGF10	128	130	254	308	338	250	239	350	220	234	365	234	260	253	192	236	298
SDC3	73	164	210	189	446	354	231	172	155	165	255	285	84	380	477	624	211
TMEM218	200	247	193	197	328	261	301	250	277	246	287	228	235	252	223	419	251
SOX6	380	140.14	101.57	92.5	109.34	121.55	86.11	94.31	102.48	62.34	96.75	69	102.34	141.42	102.26	72.9	199.85
RPUSD2	144	143	139	132	145	124	138	136	159	138	118	132	135	102	145	185	132
LOC101905099	42.65	54.22	33.34	47.41	49.07	69.58	276.49	89.88	100.23	173.86	99.48	51.48	83.69	43.57	539.56	51.04	57.64
ZSCAN31	113	130	139	140	169	142	145	171	192	192	169	130	151	168	133	154	169
MAPK11	432	368	551	389	437	290	347	386	352	354	397	366	483	355	338	466	394
LOC514978	2	1	1	1	1	2	7	0	2	0	1	3	3	0	1	6	2
TBC1D22A	487.08	429.08	441.72	450.22	348.08	418.76	420.2	504.64	443.35	459.91	324.32	354.11	379.6	439.22	440.67	409.02	406
COL4A6	306	521	304	325	903	643	622	628	542	1189	788	425	425	1201	420	2132	514
NAB1	488	455	500	501	535	459	477	550	491	467	508	497	388	473	445	463	580
LOC100297905	418.6	1098.94	752.48	974.41	850.19	886.15	618.67	995.93	536.47	951.01	837.97	924.03	850.92	687.09	758.43	1070.04	660.49
ASIC4	10	11	21	7	13	17	12	8	10	6	12	8	9	11	21	21	12
TSPAN18	526	1016	222	289	463	1093	270	660	642	1581	600	619	273	1202	215	708	288
TRMT10A	75	105	126	144	138	134	104	164	129	104	138	101	159	133	149	112	114
MED31	366	218	231	226	203	185	213	255	252	254	243	193	242	173	285	167	296
PLG	0	0	0	0	0	0	0	0	0	0	0	0	1	0	0	0	0
ZNF532	1233	1396	1305	1310	1604	1615	1378	1584	1347	1545	1449	1479	1362	1564	1519	2144	1379
LBHD1	3	1	3	1	1	2	5	4	0	3	5	1	0	6	4	3	3
CAPSL	123.47	215.21	385.19	274.7	138.91	157.85	156.77	312.17	506.98	325.97	241.68	134.46	160.57	200.54	259.06	46.16	698
ASB14	313.29	341.27	260.33	338.58	282.03	216.05	281.76	308.73	336.57	334.81	333.48	305.78	409.65	213.25	238.12	219.55	407.95
CA8	729	1498	736	767	548	1034	546	1058	1223	1287	860.57	886	739	1165	1061	277	745
LAMTOR4	1937	1699	2024	1456	1321	1430	1093	1669	1564	1268	1364	1572	1678	1305	1717	1339	1612
IL36RN	1	0	0	0	0	0	0	0	0	0	0	0	0	0	0	0	0
FBLN7	80	91	195	321	375	239	505	152	107	91	150	231	195	173	413	621	239
SLFN11	47.6	52.46	48.94	48.83	40.2	41.45	81.3	55.62	59.61	55.48	48.99	69.95	67.84	57.19	55.2	48.91	67.8
NOL7	544	500	426	470	410	411	342	541	477	476	466	444	415	417	484	426	505
BRMS1L	340.84	486.37	504.25	812.38	794.56	664.41	612.39	805.21	452.52	568.59	612.3	725.82	751.29	549.49	598.24	848.5	723.87
H2AC16	0	2	1	1	0	1	2	1	3	2	0	0	7	0	5	0	3
PANK2	253	182	195	178	155	185	159	178	172	129	158	149	153	145	166	121	155
ICAM3	2147	799	386	330	314	494	440	284	471	346	269	367	384	531	458	237	557
TAF8	575.91	570	680	542.59	492.7	530	433	613.01	574	424	547	553.18	453.77	550.01	687.97	462	864.88
RNF139	570	588	506	534	596	566	562	576	566	582	590	559	577	588	555	529	585
ADAM8	124	236	191	204	208	196	383	157	193	222	219	208	264	205	132	284	202
SFTPC	0	0	1	1	0	0	0	1	1	0	1	0	1	0	0	0	0
RGS12	635	463	639	533	490	409	404	585	435	472	589	425	387	520	582	579	605
SDR16C6	3	1	0	2	1	0	0	0	0	0	0	0	1	0	0	0	1
LRRIQ1	5.62	37.6	130.73	66	37.06	48.76	23.58	57.57	94.76	68.88	68.94	30.79	23.19	46.14	46.68	10	130.63
GPR150	6	1	0	5	3	1	1	0	1	6	2	1	6	7	2	4	1
PRRG3	33	136	227	183	130	166	103	177	100	186	145	276	171	248	95	116	196
SAA4	5	0	0	0	0	0	2	1	2	0	0	2	0	0	2	0	0
RAPGEF5	489	430	364	334	370	371	269	341	366	384	394	366	489	394	291	287	403
CHP1	1474.54	1232.62	1118.01	1245.77	831.35	1352.24	808.48	1085.13	1064.81	753.69	722.9	1475.93	1147.75	706.58	1240.83	666.4	806.27
ZCCHC2	264	357	291	324	396	314	307	466	382	408	322	321	274	374	310	370	345
C8H9orf152	847	425	235	159	144	274	300	302	447	330	286	150	179	281	304	49	367
ACAP2	690	642	641	676	735	709	716	938	599	726	681	774	675	743	579	794	849
LOC511683	2.01	0	0	0	0	2.02	0	0	0.99	1.01	1.01	0	0	0	0	20.19	0
PPP4R2	435	432	392	396	356	411	391	471	408	332	416	439	326	323	418	352	468
LOC522174	3.35	1.03	5	3.05	2	0	0	1.09	11.15	0	3.2	4.08	1	0	4	4.82	0
CDCA2	13	9	12	15	9	42	84	24	54	15	4	7	11	10	74	14	31
PTGFRN	1589	2054	2250	2808	3274	3259	3033	2616	2420	2587	2888	2897	2621	2665	2917	3813	2523
LOC522364	0	0	0	0	0	1	0	0	0	0	0	0	0	1	1	0	0
GUCD1	2739	2251	1876	1709	1306	1458	1330	1912	1835	2177	1663	1381	1426	1878	1798	1182	1767
LRRN4CL	1348	1138	1275	1362	1131	1214	1067	1261	1139	1813	1252	1152	1246	1370	1076	1029	1329
NMUR2	0	0	0	1	0	0	0	1	1	0	1	1	0	0	0	1	0
DAGLA	1034	724	917	441	438	664	540	500	832	547	557	404	491	617	792	375	736
GPR32	0	0	0	1	0	0	0	0	0	0	0	0	0	0	0	0	0
CHCHD6	209.69	207.17	166.85	201.18	302.69	181.3	238.35	227.87	239.61	339.64	219.7	186.58	245.1	214.04	220.66	332.48	206.72
SLC2A4RG	1101	1131	1639	1179	1135	910	1038	1002	1153	876	934	1020	1285	1017	1343	1008	1148
FBXL3	726	786	711	771	857	800	682	1122	720	999	964	789	776	905	624	932	930
CA5B	91	74	58	58	53	64	53	109	49	96	69	55	78	65	69	75	83
MPHOSPH9	313	362	397	440	545	491	482	494	407	386	499	414	426	402	465	525	541
KIZ	98	159	214	188	219	188	169	240	271	242	226	139	174	172	223	191	297
PLPP1	1203	1821	1802	3000	3390	2422	2664	2394	2324	2006	2871	2518	3338	2254	2348	4853	2519
HCN4	1	1	0	1	1	0	1	0	0	1	0	0	0	1	3	2	0
CEACAM19	13	7	7	4	3	5	5	5	5	3	2	4	7	8	4	2	2
SH2D4B	1.17	34	13.74	74	10	5.6	5.31	12	48	16.71	10.01	16.39	13	6.99	5	4	1
GET3	1557	1180	1291	1223	1297	1251	1135	1091	1354	1198	1013	1181	1120	1166	1346	1252	1139
TBC1D15	453	426	317	354	378	488	409	479	361	381	417	415	372	412	414	407	505
LYPD2	1	2	7	15	2	8	1	12	4	7	4	9	10	3	4	0	4
FAM168A	719	1228	1359	1385	1514	1567	1580	1452	1297	1564	1459	1396	1199	1547	1406	1612	1132
ZNF830	541	443	460	489	442	450	399	534	466	516	551	437	517	401	460	525	540
MRPS21	691	628	664	594	578	739	482	674	731	697	670	569	593	523	729	564	766
NONO	9437	9038	8048	8695	7594	9294	9865	9882	9184	10325	8566	8498	8206	8213	9854	8308	8097
LOC132345306	3	2	1	0	3.15	0	3	2	3	4	0	6	5	5	4	5	2
CLEC5A	19	11	12	14	19	24	22	6	23	15	21	13	41	9	20	34.3	17
ITCH	1388	1166	1041	1051	1176	1106	1010	1476	1056	1034	1212	1037	1063	1123	1036	996	1279
MGAT3	1327	2375	2288	1335	1350	1929	1115	1892	1446	1662	1387	2049	1283	1265	1816	1176	1285
MBP	36	104	38	45	67	110	71	50	55	82	67	57	29	108	69	65	41
C22H3orf18	46	57	64	59	89	89	89	50	65	81	72	90	88	71	80	140	74
RPP25	1	4	11	12	9	6	19	8	7	4	6	12	13	5	20	11	11
SOSTDC1	314	433	7	7	9	248	44	314	436	214	106	61	32	220	89	25	242
HRC	169	137	160	160	237	166	95	97	91	104	196	159	132	151	152	193	113
LOC521086	35.77	65.31	72.51	78.3	111.86	78.99	116.77	65.44	80.07	51.36	96.1	96.85	95.81	52.65	77.57	117.5	87.4
LOC511229	523	387	394	396	348	396	533	524	448	467	415	428	385	430	339	314	496
HOXC11	5	35	5	26	25	24	20	20	7	20	16	24	25	25	11	23	14
DOK5	59	43	54	33	47	56	51	53	78	92	62	52	38	52	49	42	45
HELZ	334	381	417	417	402	339	352	399	353	341	382	359	356	390	332	364	410
ADRB3	10	7	3	13	8	11	6	14	5	24	6	2	9	24	0	4	4
PTRH2	350	258	252	267	232	282	217	293	291	270	274	216	286	216	328	257	297
MPEG1	320	514	381	682	1155	734	2480	659	571	384	469	630	633	445	813	1598	456
DMD	281	224	203	182	156	255	139	270	197	276	254	133	136	374	312	173	213
NDUFA12	639.33	452.19	667.49	567.26	412.25	504.3	364.28	556.84	462.56	451.32	413.98	444.75	488.71	391.43	582.97	398.58	530.32
STAMBPL1	87	87	79	92	84	66	110	88	78	95	100	85	95	81	85	59	79
ADCY2	14	50	77	91	93	90	17	85	36	42	54	84	159	74	34	82	39
LOC100847115	1	1	0	0	0	1	1	0	1	0	0	0	0	1	0	0	0
C1H21orf91	211	206	241	333	355	282	335	322	312	296	298	287	246	255	225	349	363
KLHL20	283	323	295	356	473	453	374	384	367	435	381	403	380	453	424	481	417
SRM	289	200	245	161	219	188	258	159	305	190	173	175	248	174	245	293	167
OR4C1L	0	0	0	0	0	0	0	0	1	0	0	0	0	0	0	0	0
ANKRD33B	1867	2804	2794	2641	2320	1860	1904	3063	1890	1594	2693	2121	2437	2388	2287	2283	2723
TMIE	55	504	375	112	173	709	20	443	94	92	293	537	938	83	92	605	194
SNX8	261	372	561	323	285	333	250	380	321	166	273	270	244	196	250	220	265
CHURC1	1203	966	936	907	815	928	837	1152	990	1043	841	788	883	812	1093	881	1401
LOC101902366	448.85	477.65	425.15	561.99	460.43	405.12	353.6	557.44	403.28	439.86	498.72	465.13	464.58	472.68	438.89	473.89	584.76
SELENON	2208	2737	3226	3634	4213	3576	3603	2847	3045	2833	3397	3702	3383	3530	3624	4949	2776
KLC2	1052	857	939	810	803	781	659	699	901	805	858	902	736	849	1023	833	840
HDAC1	2835	2366	2200	2578	2407	2557	2651	2283	2449	2167	2479	2412	2602	2184	2680	2238	2623
ELMOD3	1048	1035	1056	999	990	999	984	1025	991	1042	982	910	975	988	903	1006	955
C13H20orf204	23	12	18	8	21	16	12	18	9	20	26	13	6	20	18	7	10
LOC785803	79.85	53.5	9.08	6	1	25.18	18.32	18.54	48.89	17.55	4.03	5	3.03	12.94	2.11	7	15.41
FNDC3B	918.54	758.68	610.17	771.43	742.36	906.94	748.27	843.33	702.32	820.27	792.41	722.71	655.66	994.21	760.64	663.11	885.41
MTCP1	87.78	79.48	78.53	81.7	74.62	91.31	91.04	90.33	111.76	105.89	99.24	103	66.62	84.66	115.6	91.43	92.99
VMA21	1020	1152	949	1021	730	768	787	1118	956	909	865	938	986	851	855	796	1139
WFDC10B	1	1	0	0	0	0	0	0	0	0	0	1	0	0	0	0	0
JAKMIP3	138.99	122.34	184.75	162.43	181.22	128.49	212.74	190.25	140.69	130.7	201.38	189.07	176.73	166.49	133.2	194.83	170.89
CAV2	94	62	40	44	94	62	71	43	78	53	85	88	73	75	62	84	65
ATRNL1	84.13	225	197.55	232.64	315	226.93	216.48	346.03	139.48	174.06	199.27	305.27	323.35	222.33	201.87	412.35	220
AREL1	722	808	1027	904	916	936	709	764	920	758	797	949	926	860	1000	1046	896
SUN3	6	3	3	13	3	6	3	2	7	1	2	1	7	3	5	0	9
MED26	329	423	343	339	396	319	372	354	321	363	413	347	321	350	354	396	295
DUS1L	782	745	790	698	628	509	606	639	723	657	637	600	735	622	769	669	652
NEK9	338	453	579	525	635	584	487	544	490	481	561	487	294	657	591	715	496
KDM2B	500	566	635	584	587	511	560	566	563	511	602	621	493	597	583	661	682
CHRM3	11	17	0	1	0	14	1	14	11	30	4	10	1	26	2	1	2
LOC786808	0	1	0	0	0	1	2	2	5	1	1	1	1	4	2	2	1
WARS2	165	192	167	189	143	160	206	183	185	221	146	144	145	137	199	134	182
USP50	15	11	16	17	10	20	9	19	9	9	14	25	7	13	5	5	16
NEURL1B	1532	1811	1185	1350	1592	1587	1429	1756	1509	2548	1603	1406	1027	2354	1161	1599	1358
RIMKLA	1	4	7	7	18	11	1	4	4	7	2	9	5	5	5	3	4
TBX22	0	0	0	0	0	1	1	0	1	1	0	0	0	0	2	1	0
ASF1A	257	265	242	176	238	250	195	262	273	285	255	245	279	218	261	223	261
TOMM40	785	849	861	731	700	702	629	672	758	677	734	711	753	620	859	642	668
TUBGCP5	487	625	636	703	664	608	639	778	694	610	704	526	723	665	622	706	697
LOC104971817	4.69	4.57	6.87	5.96	2.01	6.1	6.66	2.95	8.42	3	4	8.91	2.3	4	4	7.41	5
IGSF6	27	20	22	25	48	31	99	25	23	16	25	24	41	14	38	50	26
LOC782688	257.29	202.94	196.75	216.64	177.24	221.45	236.38	198.44	228.28	265.65	251.51	278.89	245.33	185.67	208.93	197.62	256.42
TPPP	458	640	381	421	472	658	282	488	548	520	557	485	369	930	410	273	343
DNAAF6	7	21	73	35	40	24	27	55	67	45	53	25	22	23	40	16	95
BTD	398	350	329	298	229	275	342	293	380	315	311	256	324	242	363	212	315
SNRPB2	695	571	582	559	475	532	490	655	692	649	566	460	599	537	589	458	627
PDCD1LG2	39.18	41.8	38.37	33.09	50.13	23.39	109.73	33.06	32.75	34.69	32.87	37.48	43.47	28.33	41.26	51.52	52.57
MBOAT7	1044	682	676	970	723	539	821	638	785	620	657	901	780	589	719	584	724
ERICH1	148	99	99	125	100	118	104	138	139	135	111	117	124	111	124	97	137
ENTREP2	13	41	98	138	85	72	39	80	26	16	82	89	147	62	84	54	44
APOA4	16	4	8	4	4	16	5	6	7	15	7	4	10	9	15	6	5
HOXA11	1746	4117	3784	5343	6608	4604	5036	4834	3609	4690	5837	5693	6554	4621	4048	8100	3895
SLC25A51	683	763	753	824	683	704	669	838	596	760	706	740	676	635	655	717	901
RAB28	649	491	654	583	533	556	587	724	594	595	553	529	597	465	642	564	746
MKX	153	87	42	122	76	41	35	68	62	117	64	41	47	68	22	31	99
HAUS7	422.36	454.14	602.95	507.42	713.37	571.61	422.64	523.7	598.49	596.3	540.45	533.84	453.43	639.13	610.35	681.98	559.87
LOC132345360	0	0	0	0	0	0.22	0	0	0	0	1.66	0	0	4.62	8.71	5.08	2.11
LOC132344757	136.48	6.2	67.94	57.95	1	0	6	88.08	122.11	1	122	144.35	1	4	0	129.91	0
PRXL2B	2478	1600	2319	1543	1464	1327	1167	1599	1942	1691	1528	1328	1519	1296	2205	1050	1714
PKP3	548	408	383	327	161	244	239	403	406	360	282	277	300	300	450	102	309
SH3GL2	29	55	120	101	134	124	37	109	77	80	51	144	156	87	110	51	127
RPN2	7115	5202	4749	4666	4516	5097	5030	4686	5878	3870	4464	4949	5156	4248	5550	4064	5081
CTSO	468	286	238	251	266	274	400	407	470	416	268	284	264	349	449	244	278
SFMBT1	294	315	264	333.03	251	268	314	308	272	276	300	285	203	324	310	340	415
CLBA1	119	168	279	186	119	147	156	212	205	146	155	192	169	138	195	119	199
LOC112445649	0	0.19	0	0	0	0	0	0	0	0	0	0	0	0	0	0	0
C20H5orf58	1	0	1	0	1	3	12	0	1	0	0	2	0	0	0	1	1
HSF5	9	16	6	11	14	14	15	9	16	12	20	15	9	17	4	11	13
TTC9B	0	0	0	1	1	0	1	0	0	0	0	0	0	0	0	1	0
LOC518134	11	26	12	13	32	31	138	23	15	19	24	26	55	9	17	33	25
UPF2	1159	1286	1094	1131	1015	1156	903	1475	1148	1282	1046	1165	923	1127	1001	1174	1166
SORBS3	2909	2515	2933	3025	3373	2446	2975	2702	2902	2981	3562	2490	2952	3252	2993	2972	2658
CD101	7	14	8	9	4	7	14	3	9	6	5	7	4	6	6	10	9
C4BPA	3	2	9	0	0	0	3	1	4	0	2	0	2	3	1	0	8
ALB	5	9	13	5	11	7	2	5	11	4	8	11	4	16	6	7	16
JPH1	46.36	212.51	199.66	165.77	150.23	163.69	103.01	181.95	289	85.97	181.94	212	131.99	143.87	185.01	110.03	196
AGBL2	93	116	159	153	99	112	88	119	182	132	124	110	91	127	126	60	218
TERF1	444	383	363	415	487	430	393	615	489	528	479	414	434	413	488	532	522
KIF22	42	64	113	71	54	151	228	113	155	42	44	81	55	58	179	51	164
GSE1	727	862	880	833	791	779	811	795	764	732	821	712	826	669	896	761	862
NINJ1	245.5	238.64	315.25	279.94	322.78	263.29	352.65	300.95	303.78	224.86	315.27	241.32	257.18	248.4	296.48	278.82	284.1
LY6L	40	458	233	245	96	238	53	179	113	68	182	339	355	204	131	85	158
SEC61A2	1111	1584	1532	1394	1647	1688	1219	1639	1221	1343	1513	1828	1560	1452	1312	1305	1297
UCP3	0	0	1	1	0	0	4	0	0	0	0	0	0	0	0	0	1
ZNF703	329	199	229	236	271	176	275	195	233	201	205	183	286	202	294	275	248
SFXN4	152	171	186	207	167	151	223	225	172	166	138	161	185	140	203	146	163
MYL6B	28	62	55	65	69	77	75	44	85	70	71	42	50	54	102	88	77
STEEP1	665	588	592	636	614	603	507	663	636	658	637	483	625	539	588	588	621
TREM1	2	3	1	1	1	5	5	0	4	1	2	0	2	2	1	0	2
LOC132344301	0	1	0	0	0	0	0	0	0	0	0	0	0	0	0	0	0
LOC527795	0	0	0	0	0	0	0	0	0	0	0	0	0	0	1	0	0
OST4	2893	1842	1699	1543	1995	2205	1509	1995	2046	2091	1861	1743	1895	1828	2162	2159	1782
VAMP7	143	100	94	87	124	122	75	75	112	88	58	110	101	86	131	80	126
CKMT2	7	5	3	3	5	2	1	3	0	3	2	2	1	3	5	5	1
SLC13A3	82	31	64	60	28	35	50	33	12	38	32	31	12	50	62	55	21
LOC523484	49.41	49.31	48.24	58.72	65.28	76.12	43.17	62.34	46.81	52.86	60.74	56.28	42.71	55.94	51.4	60.19	71.33
BBIP1	118	140	138	99	148	163	128	205	162	169	148	133	129	135	149	131	190
N4BP2L1	669	915	885	905	799	711	865	1279	740	1182	1050	859	841	874	521	720	931
ELOB	2264	1654	1490	1299.38	1407.13	1442.02	1313.88	1480.96	1702.27	1554.48	1437	1330.49	1564.03	1276.09	1670	1429	1351.16
TIMP4	13	20	35	19	26	28	21	30	48	22	43	22	34	29	61	37	25
SLIT2	300	404	220	128	258	451	173	228	348	596	276	249	154	479	152	222	212
HAUS3	258	223	203	254	244	232	276	291	258	283	258	235	220	228	251	287	268
RSF1	875	921	755	824	822	862	732	876	799	871	821	713	724	802	703	735	945
MYLK3	67.96	122.63	176.68	118.15	123.51	136.8	104.39	143.78	154.49	120.28	133.96	136.57	88.77	135.71	129.25	77.69	195.6
MON1A	275	234	201	205	234	183	245	160	241	230	242	213	261	197	268	280	199
LONRF1	260	374	418	325	354	378	201	475	312	339	331	369	313	357	303	238	342
CCP110	279	322	375	395	383	326	388	410	348	333	396	271	285	331	347	314	406
CACNG6	0	0	0	0	0	1	0	1	0	0	0	0	0	0	2	0	2
CEP128	27	31	63	41	50	52	43	57	55	44	54	39	31	52	51	58	63
LRIT3	3	4	1	2	3	3	2	2	1	4	2	1	0	2	2	1	2
HMGXB3	588	706	749	713	719	637	591	661	681	617	678	696	702	638	762	724	620
ZSWIM3	156	87	84	79	68	67	54	70	112	66	72	43	80	55	88	45	121
DPPA4	3	1	3	3	2	2	1	3	1	1	3	1	2	0	0	1	2
CCIN	0	0	0	0	0	0	0	0	1	0	0	0	0	0	0	0	0
ZNF804A	8	7	17	12	13	17	5	1	8	16	11	7	6	9	11	5	22
WDR83	526	449	431	372	421	383	341	428	449	429	381	381	447	387	499	449	366
SLC25A31	3	2	1	1	4	3	1	3	0	3	3	0	0	1	0	1	3
KCNMB4	596	338	193	193	237	178	170	214	231	227	183	207	258	172	273	164	296
DENND6B	610	765	869	689	974	698	617	765	735	944	811	803	744	816	693	973	708
LOC112445511	3.12	11.82	11.19	3.11	2	9.3	2.01	9.53	2.11	3.36	5	2.53	7.41	4	4.15	3.68	3.97
GALNS	168	207	243	287	316	269	280	188	278	180	227	242	225	233	330	408	203
STX6	802	1091	1052.01	1223	1310	1031	1177	1151	830	932	1135	1095	1098	1014	982	1198	1123
CIDEB	19	37	16	12	20	40	28	28	27	48	43	36	32	37	44	59	31
PDK3	261	280	229	313	324	348	355	232	301	344	296	319	355	334	339	274	282
KCNJ11	15	8	35	11	11	18	12	17	11	15	14	11	14	13	26	12	12
CASP4	250	208	199	305	344	287	522	307	316	227	266	298	392	256	305	358	309
LOC512672	1056.79	1604.66	1443.65	1624.55	1474.65	1250.05	2757.08	1608.44	1366.22	1548.65	1471.54	1831.74	1585.17	1454.03	1188.27	1452.4	1844.39
TPR	1834	1941	1784	1565	1885	2078	1620	1875	2096	2051	1894	1851	1725	1756	2194	2084	1906
ZSCAN20	258	224	215	189	205	261	206	228	224	231	235	226	192	234	281	218	211
MTX2	578.89	533	439	458	493.98	486	419	518	458.8	527.32	451	533.01	531	400	512	484	517
LYRM7	68	149.04	140.39	143.03	125.05	177	106.01	186.32	140	148.78	134.03	142.82	140	122.02	130	158.86	157.18
BRD3	469	671	623	529	730	564	502	576	547	561	704	590	475	746	712	772	596
MAJIN	0	0	0	0	0	0	1	2	0	0	0	0	0	1	0	0	0
SERPINA3	0	0	1	0	0	0	2	0	0	0	1	0	0	0	0	1	2
SLC45A1	5	14	39	37	52	30	33	14	13	12	40	32	44	27	28	107	27
FBXO39	1	3	2	2	0	1	1	0	1	0	0	1	1	1	2	0	0
KCNJ16	2	4	3	4	1	6	7.18	13	5.01	19	12.23	5.98	11	3.05	12.33	4.37	2.51
FBXL4	172	133	157	160	152	168	169	159	181	219	191	133	196	155	141	160	193
KEH36_p06	26523	23978	22995	23096	18914	28424	20734	18230	27207	19215	21511	22764	32297	20139	20655	14192	17755
CLEC9A	7	5	4	4	8	5	11	7	5	3	5	8	6	3	0	11	5
UGT8	0	0	1	2	0	0	1	1	0	1	0	0	0	1	0	3	0
BMP2K	292	320	372	399	310	307	421	381	404	338	337	330	317	289	350	335	458
SLC25A23	473	445	419	384	419	358	279	340	344	426	420	379	298	392	456	350	366
MAPK4	932.96	537.06	256.97	150	162.05	380.73	180.06	333	465	366.99	159.12	184	216.99	298.9	351.95	112	369
HINT1	616	504	693	520	471	510	491	517	515	591	550	485	555	461	570	443	546
H2BC3	0	0	0	0	0	0	0	0	0	0	0	0	0	0	1	0	0
SFXN5	310	292	382	299	383	315	300	296	342	243	233	294	278	261	371	302	331
CHCHD2	2325	1875	2084	1716	1489	1714	1626	1912	2048	1778	1587	1775	1646.94	1753	1937	1825	1827.34
FAM3D	41	107	177	54	36	129	247	191	139	78	51	78	121	69	284	29	50
NDP	284	607	767	1158	1009	1054	2082	1057	749	648	848	1082	1314	634	995	1440	931
SLC4A4	109	136	48	64	54	62	117	153	87	130	96	62	81	143	95	47	100
RHOBTB1	583	1116	1608	1892	2135	1584	1915	2058	1118	1215	1723	1931	2112	1284	1710	2036	1328
RPL38	3537	4087	3998	3458	2897	3709	3072	3633	3701	4288	3134	3203	3894	3841	3801	3126	2869
KAZN	82.91	156	274.58	171.79	252	132	123.07	150	155	115.07	212	201	145.05	167	220	292.04	205
AP2A2	2676	2956	3129	2759	3184	2621	2617	2722	2636	2609	2731	2799	2800	2885	3129	3311	2644
LOC617112	0	0	0	0	0	0	1	0	0	0	0	0	0	0	0	0	0
ZBTB46	183.57	238.54	310.93	307.59	386.63	226.23	347.93	272.47	249.55	179.89	344.99	296.87	325.03	238	291.27	413.73	280.9
LOC132345399	3	15.18	4	23	8	3	1.24	15	11.27	5	9	8	11	7	1	6	5
MAP7D1	1514	1926	1713	1954	2317	1903	1983	1705	1631	2249	2042	1854	1711	2173	1704	2489	1719
LOC100336757	0	3.8	1.6	2.45	0	0	0	1.44	2	1.97	3	0	4.17	0	0	0	0
AOX1	883	881	948	941	784	1098	1659	1693	1642	3042	1220	792	1296	1406	1361	898	576
JRKL	284	254	249	235	283	279	232	402	272	337	269	236	215	261	284	232	323
DTNA	770	509	35	31	91	591	66	229	395	777	171	163	56	518	124	40	128
OR4D2E	0	0	0	0	0	1	0	0	0	2	0	1	0	0	0	1	0
TMOD3	614.89	554.92	444.46	551.66	538.37	613.67	561.59	641.62	545.62	533.11	659.71	659.8	575.86	582.94	606.22	478.46	649.43
LOC786173	1.12	0	2.2	0	4.32	4.45	1.11	2	0	2.21	0	2.26	0.45	0	1.11	0	2.25
EEA1	390	387	510	501	656	559	498	738	469	581	606	509	481	669	420	631	654
LOC112444883	0	0	0	0	0	0	0	1	0	0	0	0	0	0	0	0	0
ADCK5	886	1096	1111	1099	1105	901	1174	953	946	980	965	919	925	991	853	964	847
PLK5	27	15	12	10	2	27	5	17	15	19	16	17	10	8	18	6	22
IL1R1	701	525	626	565	799	769	1013	640	695	555	565	779	566	593	715	961	751
KTN1	1369	1702	1217	1427	1134	1381	1125	1795	1289	1198	1401	1231	1274	1335	1153	1111	1460
RELL2	7	7	22	9	4	16	7	13	11	5	10	8	5	9	9	6	4
MAB21L1	2	4	12	8	17	15	9	4	4	11	9	11	51	3	12	8	6
PHKB	501	459	594	605	720	571	491	770	665	649	536	586	634	497	731	677	670
TBC1D8B	163.08	166.33	179.65	189	210.04	187.78	160.92	211.89	181.27	162.59	189.49	181.66	177.37	187.87	205.57	196.84	227.9
LAPTM4B	4250	5850	6146	7139	6601	6272	5130	5993	5606	5367	6522	7590	7829	5594	6386	4339	7263
LCN8	0	1	0	3	0	2	2	1	4	7	0	0	0	3	1	0	0
TMEM147	1646	1486	1635	1479	1397	1434	1313	1304	1544	1552	1350	1324	1793	1463	1735	1177	1453
MRTFB	1685	1990	1911	1831	1966	1894	1783	2279	1415	1728	2248	2099	1671	1856	1506	2104	1897
SYT4	778	684	623	716	676	618	826	298	424	672	235	334	1	323	824	1257	1467
GGT5	6859	5498	4858	2924	2671	3271	3112	3537	3244	4217	3641	3264	2159	4824	3197	2237	4605
XPO7	1182	1015	987	924	1085	1114	962	1125	1081	1017	1016	1027	972	1039	1210	1043	1091
GPR75	3	9	3	0	8	13	1	10	8	10	3	7	3	2	5	16	7
TRIM5	399.52	561.91	425.31	586.4	564.24	533.84	550.67	674.38	493.84	492.16	511.83	734.18	557.19	452.43	553.97	638.93	749.25
RNASE4	1870	1399	1727	1793	1965.97	1588	2918	1906	1810	2030	1957	1866	2235	1962	1128	1829	1952
PARD6B	20	62	37	20	18	24	11	31	24	24	26	39	10	42	40	24	17
ARID1A	2464	2552	2372	2144	2266	2578	2255	2324	2642	2167	2440	2126.18	1994	2531	2532	2454	2295
SIGLECL1	0	0	1	0	0	3	5	2	0	0	0	2	0	1	1	0	3
TPD52L3	0	1	0	1	0	0	0	0	0	0	0	0	0	0	0	0	0
LOC784768	0	1	3	0	2	1	121	1	4	2	0	1	1	6	1	2	0
RRAGB	426	348	345	302	249	314	257	412	432	573	344	266	271	307	350	210	400
LOC786258	2.13	2	1.01	5	1	0	1	2	1	3	0	0	3	2	5	3	0
SLC38A11	702.51	237.01	57.31	87.58	65.14	133.77	119.05	68.14	152.21	238.14	78.12	181.45	143.57	134.26	189.3	42.65	156.55
RCN2	1947	1536	1261	1516	1417	1849	1263	1561	1271	1729	1331	1559	1368	1431	1561	1423	1908
STARD7	2120	2032	2025	2059	1957	1903	1669	1950	1968	2165	1905	1767	1555	2128	2330	2300	2216
JHY	4	20	60	20	30	24	21	52	59	33	40	13	16	25	43	4	58
SHMT2	1102	1046	1190	1053	973	942	1130	877	1077	749	968	995	1213	935	1300	926	871
MLYCD	505	304	361	290	231	220	276	310	341	300	264	204	299	269	363	194	398
UQCRH	2329	2390	2493	2599	2398	2751	2223	2540	2493	2086	2271	2395	2312	2076	2192	2977	2410
SDHA	3517	3175	2958	3070	2553	2754	2451	2936	3011	2540	2525	2834	2994	2592	3197	2738	2595
NCLN	462	617	656	583	597	630	552	530	627	597	529	741	520	684	834	659	496
MEDAG	151	80	134	166	169	116	159	226	144	237	227	144	182	187	111	206	118
ZNF280D	427.8	470	394.87	417	478	512.05	423.28	620.1	440.03	493	507	452.31	404.06	494.99	403	478.99	478.44
RCBTB2	808	1039	1189	1235	1484	1117	1302	1450	1192	1327	1343	1196	1414	1223	1253	1749	1459
VEGFB	581	927	1076	976	882	783	834	1026	555	970	929	974	901	978	652	805	598
COLQ	220	395	542	489	298	242	303	348	476	436	452	313	486	379	471	263	384
DRG2	527	563	567	491	523	532	575	528	545	646	523	554	554	560	645	535	440
LOC100336208	102.22	86.31	91.93	85.82	133.56	99.5	120.06	143.68	141.77	154.09	98.54	100.12	101.31	139.73	77.45	130.11	143.05
KLRB1	16.93	20.21	16.79	14.31	20.15	44.1	60.59	30.52	32.07	28.13	27.42	50.88	26.91	19.91	34.12	34.04	52.67
DNASE2B	1	1.97	2	0	2	1	0	1	0	0	0	0	1	1	2	0	0
ALPK2	3	8	5	2	8.01	2	22.7	2.96	6	0	2	6	0	4	2	1	3
SAFB	6217.8	6596.52	6897.98	7545.15	6340.5	6013.74	5075.36	7239.73	5722.78	6861.85	7166.77	6668.45	5672.54	6808.03	6438.54	7004.24	6921.19
SRSF12	57.44	103.55	102.26	114.96	119.68	111.09	165.37	122.39	87.97	120.49	105.26	131.34	130.99	90.67	82.13	140.3	115.05
NSUN4	352	389	309	347	363	340	344	345	339	334	332	371	324	320	332	398	345
RFX2	136.74	251.6	278.09	241.78	230.17	257.21	167.75	226.89	343.42	303.65	270.03	187.39	143.84	409.92	173.89	125.58	316.25
MAPK8IP1	126	116	158	118	158	130	89	142	140	162	115	136	102	127	187	93	159
FANCD2	14	13	28	19	27	42	93	19	44	15	34	26	20	31	43	22	34
ANKZF1	381	428	430	416	429	406	434	403	409	430	455	448	391	394	412	466	384
DUSP8	241	383	224	321	344	298	188	176	364	196	381	327	326	363	253	235	258
LOC132343958	0	0	0	0	0	1	0	0	0	0	0	0	0	0	0	0	0
SENP5	638	614	651	660	712	665	583	745	621	638	645	749	662	612	646	713	677
DYNLT2B	136	80	129	110	59	121	88	138	120	105	103	73	58	97	142	88	124
LOC132344373-2	7.28	8.14	0	3	2	4.4	0	4	1.02	3.72	1.5	1	1	3	1	1	0
LBR	370	451	382	399	528	426	712	556	465	437	457	435	511	442	425	484	499
LZTS2	3021	3115	2752	2948	2810	2518	2747	2779	2627	2997	2845	2527	2656	3155	2776	2896	2745
LOC132344225	64	57	58	43	28	27	35	50	40	60	21	47	19	35	37	30	58
IL2RG	209	254	135	274	223	184	930	202	283	183	142	348	225	149	187	230	268
CCDC51	642	574	690	558	545	556	512	615	555	612	500	558	600	499	676	546	607
KLF3	1314	1243	1276	1220	1521	1526	1268	1550	1295	1294	1463	1265	1063	1347	1266	1346	1793
KCTD14	523.24	502.18	519.92	442.08	197.45	252.06	183.38	298.03	288.34	170.29	234.05	409.42	289.01	290.86	361.84	129.11	426.35
FZR1	1338	1202	1317	1142	1331	1156	1256	1148	1329	1242	1288	1262	1208	1267	1319	1389	1243
ANKRD37	122	133	136	127	80	79	23	100	68	64	84	103	92	55	40	52	117
SLC44A4	1381	1283	1418	1120	611	796	1105	1105	1775	1029	943	835	893	928	1435	313	1541
ESPL1	24	24	22	16	19	56	139	11	102	19	13	29	13	16	120	18	85
GMPR2	1433	1188	1066	1073	1087	1073	1025	1105	1121	1278	1100	1072	1132	1049	1139	1195	1136
LOC100848171	10.33	42.04	23.58	11.2	10.77	32.41	4.59	15.93	10.27	16	30.24	10.93	8.55	56.37	36.2	16.74	45.69
TBC1D19	124	154	145	158	179.94	195.62	184	196.95	167	221	186	170	133	175	151	242.58	244.99
ERGIC1	6659	4778	3808	4203	3134	3317	4185	3680	4407	3918	4450	3744	3923	3897	4652	2882	3944
LOC107131228	1	6	1	2	5	7	2	2	10	11	5	13	8	8	8	9	1
ERBB4	1	0	0	2	0	2	5	3	0	3	1	1	2	1	0	0	1
TSPAN32	93	198	171	179.17	272	177	386	153	262	107	245	374	34	29	213	189	182
MAP4	7119	7589	6880	8216	8266	8198	7982	8137	7836	8686	8649	7708	7803	9123	7643	10644	7031
GPHN	1076	1050	755	682	728	974	631	1008	923	589	786	741	706	608	1226	500	955
SLC6A2	57	18	4	5	16	6	1	11	15	23	5	6	6	6	6	12	23
ORC3	193	228	217	225	253	247	213	300	309	297	265	213	286	218	285	293	249
HIVEP1	582	534	625	485	423	404	354	474	446	454	424	401	382	528	493	255	462
EIF4EBP2	28	11	16	16	19	24	14	14	17	6	16	20	12	22	26	23	20
DFFB	337	401	459	473.98	452	353	451	536	362	590	434	418	430	480	350	398	401
DMRT1	0	0	0	1	3	2	0	1	0	2	0	1	1	2	1	1	1
OR8A1F	0	0	0	0	0	0	0	1	0	0	0	0	0	0	0	0	0
ANKRD34B	0	0	1	1	0	0	1	0	0	0	1	0	0	0	0	0	1
C17H5orf52	3	2	4	6	5	4	2	7	9	7	5	4	9	4	6	5	6
HSPB6	4465	2067	1849	1888	4313	3258	3814	1637	2883	4165	3416	3051	1911	2274	2127	3444	1379
IER2	1100	1242	2569	2846	3632	915	1158	965	1738	1122	1944	867	9779	1076	1080	863	1112
AIFM1	2238	1485	1396	1354	1064	1270	1353	1329	1581	1023	1082	1321	1280	1081	1643	1058	1542
WWC2	310	465	420	481	449	483	384	570	526	474	497	497	358	501	447	378	478
MRPL4	740	868	854	770	843	794	755	728	802	846	819	792	842	795	894	887	735
LOC786974	53.83	64.4	33.9	55	150.04	84.42	66.47	51.64	34.22	21.04	67.25	47.3	43.87	26.65	47.36	113.6	70.78
EPB41L4A	247	454	401	389	363	382	361	543	376	505	418	425	421	325	401	311	253
SH2D6	38	21	37	35	25	18	23	12	16	15	23	27	31	18	23	9	41
RIDA	633	758	727	771	614	675	476	786	595	372	529	718	879	428	625	521	776
LOC112445190	20.99	22.5	27.6	24.63	16.28	13.2	7.39	11.5	17.13	14.03	3.67	13.28	21.38	9.91	13.35	16.09	12.1
TAF4B	2	9	11	12	14	13	7	15	19	19	8	16	5	9	14	17	8
GAL3ST3	37	92	11	9	28	35	11	31	45	75	39	27	14	72	23	29	21
MALT1	343	334	392	438	373	336	450	458	376	388	356	397	384	391	325	349	457
LOC510520	11	9.83	3.3	17.91	17.97	14.08	13.31	16.01	22.25	9.59	8	7.18	14.46	13.42	18.29	11.12	6.91
ARVCF	712	721	589	473	417	387	301	493	428	621	453	476	325	627	411	337	415
MEX3B	219	438	349	555	913	610	530	510	395	511	490	570	614	543	544	815	560
DENND11	983	522	553	351	324	393	330	522	546	537	522	344	347	477	441	305	554
FBXO16	59	62	86	66	59.01	57	66	85	102.06	83	73	53	65	58.35	97.02	37	102.05
LOC107132410	40	58	40	36	43	42	38	36	29	42	42	34	38	28	38	13	52
KIF7	374	511.5	947.96	912.75	1025.62	736.23	849.01	761.52	623.03	760.29	853.44	880.66	807.11	716.82	751.83	1401.52	907
C1QC	282	644	528	1034	633	1198	4991	616	692	325	455	871	1056	527	1214	1012	775
ZNF783	386	563	570	435	553	413	342	512	528	405	557	513	460	549	500	578	433
MMP13	0	1	0	0	0	0	40	0	0	0	0	0	1	0	1	0	51
RTP3	305	858	848	747	399	454	121	645	349	292	359	724	627	249	323	356	537
ZBED3	801	738	702	826	814	652	742	916	442	643	871	822	644	516	729	755	983
KDM4D	0	0	1	1	0	0	0	0	0	0	0	0	0	0	0	0	0
CLGN	10	26	1	0	2	24	2	19	10	18	13	9	0	6	0	2	0
SLC25A37	806.69	1280	1494.68	1359	1404	1239.24	1434.47	1294.66	1460.68	1251.71	1538	1279	1348	1420	1103.59	1471	1187.29
LOC286807	0	0	0	0	0	0	0	0	0	0	0	0	0	0	0	1	0
SMARCC2	3468	4524	4594	4063	4331	4801	3568	4224	3640	3933	4870	4205	3641	4530	4264	4771	3962
CCDC12	1285	1214	1262	1161	1178	1272	1092	1252	1347	1161	1247	938	1161	1093	1416	1362	1413
CLHC1	206	272	304	234	313	303	250	407	260	404	342	334	368	290	203	260	299
AMBRA1	1559	1822	1524	1373	1293	1324	1248	1381	1242	1418	1290	1488	1278	1610	1389	1243	1458
USF2	3112	2550	2360	2438	2142	1944	2439	2733	2384	2489	2354	2128	2574	2478	2429	2275	2464
LOC100300806	561.16	1612.18	1132.43	3547.72	880.45	836.81	7206.68	175.56	1731.47	1573.86	325.39	736.89	68.78	227.51	341.48	1690.62	2716.77
LOC101904371	0	0	0	1	0	1	1	0	1	0	0	0	0	1	0	0	2
DEPDC7	71	38	33	43	45	30	79	50	25	35	30	35	35	21	42	32	61
DSP	2238	2431	2025	1636	1188	1602	1092	2104	1837	1642	1643	1881	1713	1708	2384	1061	1915
FAM20A	119	399	201	110	247	254	134	223	112.99	472	294	188	141	199.02	78	201	86
IRF2BP2	4800	3430	3609	3290	3588	3463	3467	4069	4031	3875	4009	3145	3797	3869	3488	3030	4308
MSN	2538	2890	2482	3053	4395	4169	4163	2688	3652	3440	3537	3581	2965	3902	2910	4777	2984
SLC9A5	419	666	973	1117	1130	952	1382	679	789	587	876	1110	1041	921	1018	1518	1078
LOC101904903	4	2.83	0	2.4	3	4.07	4	6.43	3.03	6	5	4.01	0	6	2	1	4
MUSK	1	1	2	2	3	2	9	9	1	6	3	0	3	2	4	4	3
EPDR1	352	123	74	133	352	154	195	123	154	122	238	142	156	169	167	419	224
SMARCD1	325	331	273	254	349	315	326	300	391	320	332	296	211	310	477	430	353
SH3RF3	155	238	269	247	351	254	274	278	220	410	268	293	263	299	248	357	251
GTF2E1	362.87	278.88	248	294	290.34	283.93	242	269.84	272.8	298.07	315	287.55	246.7	264	295.44	304.81	382.9
ATAD2B	322.1	378.92	424.3	432.08	455.57	464.32	361.62	476.37	361.31	399.23	383.81	374.74	375.97	408.85	364.2	428.26	429.45
BBLN	310	225	231	256	351	260	295	214	311	210	221	239	284	201	348	261	247
ARHGAP17	662	606	594	692	758	618	713	577	653	584	657	580	673	672	594	737	587
KCNIP3	41	32	58	41	48	32	54	75	35	206	57	42	45	58	46	36	39
PRSS54	0	0	0	0	0	0	0	1	0	0	0	1	0	0	0	1	0
SFPQ	5995	6992	6979	7238	7066	7759	6035	7065	6987	6466	7062	7446	5792	6574	6769	8948	7513
GFRA4	115	182	77	108	93	135	83	121	106	228	131	103	113	258	46	107	65
AKR1B10	1	1	2	0	1	0	0	1	2	1	2	2	0	0	1	1	3
RGS16	69	69.92	68	85	78	54.89	134.92	41	118	54	74	57	173.97	89	61.9	85	64
URB1	178	279	237	241	287	243	228	283	254	300	276	233	245	282	310	371	257
RTL1	0	1	0	0	0	0	0	0	0	0	0	0	0	0	0	0	0
TOP3B	1086.91	1268.44	1340	1044	1141	1018.01	1062.01	1022.19	1118.09	1183.67	1040	1042.05	950	1321	1394.91	1414.64	964.21
NFATC4	1736	2518	3313	4078	4119	2896	3048	2636	2670	2107	3690	3642	2846	3492	3050	4228	3084
CA14	28	10	0	0	2	20	2	5	27	31	9	4	3	11	5	0	2
BMPR1A	593	648	547	569	558	679	522	818	588	701	734	591	512	693	582	641	650
PRL	1	2	2	0	1	0	8	1	2	2	4	4	2	1	1	1	3
STAG2	1110	1015	858	931	929	1103	929	1353	930	1080	1052	968	881	1129	1003	863	1278
MOB3C	1838	910	549	398	451	579	527	456	651	556	418	432	483	516.13	638	384	677
LARS1	722	661	672	744	577	698	522	681	697	674	598	620	655	553	689	653	806
CD55	359	713	506	575	462	439	392	555	564	578	595	581	637	637	582	252	508
RPS23	11410.9	10862.3	9633.67	10419.7	9310	13691.9	9089.1	14435.4	11740.4	15980.9	12020	8852.81	11863.4	10783	11865.5	10758.3	10911.2
SYNGR3	71	121	110	140	156	109	110	134	94	116	154	115	174	144	85	198	94
EML1	725	856	580	684	674	936	604	764	704	1073	710	658	610	1131	558	644	541
SMAD3	716	821	764	1009	1121	937	927	1144	835	1209	976	947	883	1056	759	1148	846
NUP93	648	626	648	657	748	764	711	751	767	828	693	672	645	754	925	933	680
TBC1D12	328	394	354	390	380	336	348	434	362	316	383	366	343	396	344	321	423
RMC1	502	387	370	359	361	301	366	343	421	342	336	375	387	304	464	332	369
ADGRG3	2.14	5.01	3.13	1	3	2.07	1	4	6.85	6.08	2.23	1.14	3.04	3	3.2	4	6.05
LOC132346939	8.39	11.57	17.19	6.94	21.66	24.48	4.1	11.24	7.63	13.32	18.32	10.3	4.48	14.98	5.32	14.23	13.29
ZNF581	175	292	260	250	281	185	184	263	196	167	239	194	198	240	220	257	191
CDK12	326	381	319	289	320	358	362	291	354	292	340	338	332	311	403	349	308
ELOVL3	0	0	0	0	0	0	0	0	0	0	0	0	0	2	1	0	0
CACNB3	1267	1417	1426	1346	1173	1341	1371	1214	1158	1476	1338	1273	1187	1493	1167	1194	1181
GALNT13	1	1	0	1	8	0	0	2	0	0	1	1	1	2	2	0	0
NEDD4	204	169	195	293	291	253	311	327	213	197	282	245	236	270	178	370	301
NEK4	318	323	260	327	362	407	332	430	368	445	386	293	330	357	456	419	425
PRKAR2A	13	41	46	31	71	68	28	37	21	31	53	41	6	82	75	71	52
ATP6V0B	3130	2255	2432	1994	1610	1723	1727	1922	2073	1774	1712	2027	2446	1642	1837	1516	1935
CACNA1E	3	12	24	30	11	18	34	20	36	20	17	5	18	23	26	11	35
SKP1	4733.73	3647.13	3133.41	2967.31	3081.65	3181.74	2861.16	3722.95	3459.03	3621.18	3475.54	2890.04	3304.68	3174.42	3430.63	3154.03	3948.39
PEX14	746	777	691	721	690	714	616	720	756	763	661	696	722	757	730	685	648
ZBTB38	751.07	949.35	730.15	940.97	1061.61	882.37	1153.23	1071.3	851.47	979.32	994.6	1005.24	1048.8	924.58	818.64	1028.55	961.38
FYCO1	1279	1471	1573	1687	1654	1748	1707	2020	1383	1697	1881	1608	1819	1910	1806	1633	1400
FBLIM1	2627	2984	3236	3966	4632	3856	3993	3026	3455	3090	4144	3968	4222	3445	4183	5118	3200
LOC101906916	0	0	0	1	0	0	0	0	0	0	0	0	0	0	0	0	0
RAPH1	260	402	564	811	648	633	495	644	507	425	599	720	684	619	582	757	570
PLTP	1525	2444	3319	3169	3941	3100	6613	3149	3078	2875	2699	3002	3738	2634	3069	3652	3262
LOC112443477	0	0	0	0	0	0	0	1	1	0	0	0	1	0	0	0	2
LOC510369	310	188	206	173	76	138	79	201	160	165	145	109	140	141	171	48	209
FADS2B	0	0	2	0	0	0	0	2	0	0	0	0	1	0	0	0	0
MINK1	3760	4399	4705	4970	4688	3714	4534	3890	3596	3058	4490	4892	4810	4519	3858	4418	3739
SLC25A1	2561	2815	2613	2132	1994	1817	1759	2381	1956	1738	2006	2238	2223	1872	2275	2004	1972
EZH2	74	128	124	148	132	133	263	132	169	116	99	136	152	117	218	107	149
DOCK8	200	176.32	97	145.97	282.99	137	568	171	188	176	267.07	226	182.93	168	144	248	188
PLEKHB1	680	616	704	517	541	526	626	781	897	927	641	362	539	487	988	330	874
GRB7	319	428	530	330	205	205	212	524	309	432	376	335	320	381	232	144	409
ZFP37	122.14	134.66	178.28	148.28	289.68	228.11	178.53	223.17	185.24	213.79	185.07	200.54	182.66	205.85	144.28	261.25	175.13
MRPL33	10.95	0	0	0	0	10.47	0	0	0	21.9	0	0	0	0	0	15.08	0
CFAP73	24	57	161	96	41	75	40	95	126	121	105	22	42	46	90	10	216
RNASEK	3761	2971	4465	3942	2526	2737	2385	2492	2999	1680	2554	3128	4095	2298	2332	1775	2953
PELO	911.47	812.93	737.05	736.02	645.13	636.08	614.3	698.36	689.85	631.89	632.75	634.64	690.67	641.29	691.11	550.08	716.85
ARMC1	460	568	528	521	671	683	553	640	585	617	647	561	552	567	640	817	624
LOC618456	147.88	344.37	368.21	281	147.05	336.4	186.03	498	298.69	239.6	349.26	172	205.57	219.36	181	220.84	159.61
LOC528767	4	1	0	1.03	2	2	2	0	2	2	1	0	1.02	0	2	2	3
SPRN	57	112	117	217	244	152	197	98	127	124	180	202	256	178	168	322	173
HBEGF	176	293	242	246	222	170	189	184	222	129	263	158	326	216	162	167	281
BORA	181	150	155	132	159	144	225	125	223	157	156	137	125	144	217	153	180
PI4KA	3348	2441	2348	2123	2130	2236	2085	2089	2196	2573	2685	2142	3207	2369	2894	2237	2170
LOC112445631	2.14	2.82	6.94	0	5.06	14.51	7.11	4.02	8.97	0	2.26	2.82	0	2.67	3.57	6.76	0
POU2AF1	27	52	42	114	25	41	497	50	61	23	15	59	18	25	17	46	106
MRPL12	491	578	654	515	426	490	377	642	497	463	454	522	529	377	585	421	476
R3HDM4	906	952	923	947	1018	780	826	850	860	784	857	853	943	853	863	1026	883
LOC783202	0	0	1.39	0.37	2.65	0	0	0	0	0	0	0	2.04	0	0.15	0	0
REP15	81	54.99	40	57	47	68	26.41	55	48.47	81	57.89	58.99	18.5	88	36.79	65	58.98
ZC3H3	280	341	296	296	331	272	291	255	307	369	326	290	292	295	333	345	271
RASAL1	1769	1139	894	534	495	807	833	685	795	641	617	525	640	589	1010	422	825
DDAH1	187	374	432	757	382	415	444	415	337	258	413	622	548	622	317	334	383
ACBD5	894	854	969	880	757	874	735	1071	860	801	887	822	780	813	831	641	1119
TIPARP	771	655	1437	989	1174	874	1155	1701	681	948	1762	1308	1127	863	1002	1182	1022
SAMD13	23	21	19	17	16	10	16	24	16	11	15	25	18	17	9	18	26
CCDC137	399	390	374	482	333	429	308	436	525	358	228	206	429	316	385	392	341
DNASE1L3	30	63	42	88	118	82	278	61	46	35	54	87	39	6	42	243	76
LOC132342093	2.36	2.4	1.34	5.37	7.48	7.21	5.24	2.54	8.92	2.77	3.43	4.95	1.3	3.68	1.41	1.68	6.08
MIC1	293.57	245.51	390.05	284.74	630.78	659.78	465.83	415.06	381.2	546.7	298.53	738.98	184.66	349.1	261.4	438.6	682.57
DHRS7C	0	1	0	0	0	0	0	0	0	2	0	1	0	0	0	1	0
EXD2	392.04	339.44	370	383.75	289	296	317.89	385.68	322.37	413.13	392.01	360.3	335.48	391.19	270.57	259.96	331
TRIM72	0	0	0	1	1	0	2	1	0	2	1	2	0	0	0	1	0
LOC112447312	1	1	0	0	0	0	0	0	0	0	0	0	0	0	0	0	0
IPO8	1046	950	851	703	794	800	730	884	910	804	810	710	661	747	861	619	976
MAP3K14	388	450	451	460	532	370	590	527	520	575	504	389	387	535	486	458	515
PIBF1	103	88	84	64	76	106	80	125	88	107	91	94	91	92	108	73	145
PDE6D	365	220	283	312	311	316	325	275	365	410	252	262	280	244	352	338	319
NKRF	106	125	128	111	151	127	144	152	153	148	151	124	104	134	139	158	136
LOC107131515	9	14	12	9	10	11	7	11	9	20	7	13	8	13	10	9	11
CLK2	1982	2189	2278	2138	2165	1964	1974	2357	1973	2112	2102	2108	2126	1959	1971	2022	1820
CCSER1	171	129	134	58	65	101	73	123	109	95	96	76	76	95	127	31	137
LOC132345297	22.41	15.95	25.88	18.83	27.25	21.25	34.17	27.64	33.41	22.38	18.01	46.24	0	20.5	8.61	17.43	39.18
TNFSF15	0	0	0	0	1	0	0	0	0	0	0	0	0	0	0	0	1
DUSP2	20	48	33	40	75	16	36	6	47	16	31	22	146	19	19	36	18
TMEM35B	28	35	26	19	52	59	30	49	21	14	17	54	48	26	20	76	41
SECISBP2	792	741	805	741	762	704	672	850	775	763	755	741	697	818	789	814	807
SPRTN	480	506	387	505	547	466	428	473	450	505	506	433	423	506	539	536	553
GABRR2	0	0	0	1	3	2	2	0	0	0	0	1	1	1	1	0	0
LOC100852077	21.59	37.03	26.02	29.44	46.53	24.62	105.22	11.03	29.32	17.43	14.78	38.32	27.37	15.11	20.98	31.51	40.69
URI1	739	730	740	766	742	679	601	837	735	809	755	726	721	679	693	658	880
PIK3C3	411	537	424	424	519	528	481	592	560	512	502	532	519	518	517	545	582
PAG1	134	327	152	248	185	294	285	306	241	289.6	227.01	286.03	156	318.68	109	213.02	163.02
GNG10	3816	1943	1723	2429	1665	1431	1290	2186	1804	1821	1529	1457	2393	1661	2129	1605	2875
CYP2C89	0	0	0.67	0	0	0	1	0	0	0	0	0	0	0	0	0	0
LOC112445176	1	2	0	0	2	2	0	0	0	0	1	4	2	0	4	6	4
LOC132344760	0	0	0	0	0	1	0	0	0	0	0	0	0	0	0	0	0
SLC9C1	2	11	31	28	8	7	3	12	35	28	18	10	9	11	9	2	55
GPCPD1	2448	2352	3042	2940	3045	2725	3634	3147	3001	2054	2713	2924	3618	2509	2837	3580	2959
ANKRD28	476.58	457.25	485.78	502.27	444.42	518.13	550.02	558.84	460.39	440.06	452.65	463.04	410.25	466.74	442.42	404.79	534.18
STMN3	5	10	20	17	5	13	7	9	10	5	6	12	6	9	11	3	21
RAB14	2581	2533	2313	2425	2321	2297	2651	3009	2572	2395	2537	2426	2694	2425	2343	2492	2788
GRK3	165	222	273	272	386	300	376	313	239	284	282	298	312	313	333	357	246
CDK2AP2	1957	927	797	606	567	697	781	619	983	738	624	614	806	680	806	430	633
RIPPLY3	38.67	83	56.69	90.7	70.49	78.01	155.61	63.02	74.92	46.97	97.87	86	121.45	62.09	79.67	65.02	67.75
HDDC3	240	345	329	276	240	293	260	280	346	252	274	232	284	215	375	246	311
CXCR2	7.7	21.41	6.56	3.94	7	9.49	23.02	9	14.37	6	12	5	29.54	20.49	8	8.01	21.81
COMMD7	948	747	695	699	591	650	656	808	741	657	668	674	685	582	861	617	707
ARHGAP45	447	573	540	542	493	435	1218	480	636	412	367	603	365	455	557	682	604
LOC132345853	0	0	1	0	1	2	0	0	1	0	0	0	0	0	0	0	0
CXXC1	1733	1789	2009	1691	1695	1573	1681	1876	1884	2088	1760	1543	1558	1904	1706	1830	1629
HMCN1	236	225	173	228	233	218	118	192	154	275	231	258	161	264	253	175	261
ESYT3	8	11	4	8	8	12	4	7	1	10	4	11	11	3	8	11	9
CD40	51	64	54	54	59	62	159	67	65	29	66	100	93	47	98	92	59
DYNC1LI2	156	214	208	217	304	288	187	238	223	183	251	242	111	284	319	330	259
LOC101905997	37.24	41.55	52.27	27.14	24.39	37.15	27.37	31.43	33.98	56.88	55.1	43.19	26.65	35.26	38.58	32.26	52.01
EFCAB7	204	233	276	292	281	272	237	410	277	340	293	254	268	256	326	280	324
GDI1	5977	6764	6832	6636	6830	5806	5938	6105	6455	6377	6907	6637	6669	6591	5839	6406	5946
VSNL1	55	15	28	68	34	15	6	16	9	12	11	8	5	12	6	6	14
CCDC186	507	584	729	675	624	667	445	769	447	566	612	596	598	567	448	687	761
LOC112445102	0	0	0	0	0	0	1	0	0	0	0	0	1	0	0	0	1
PIH1D1	438	435	392	369	343.58	336	449	387	484	397	405	341	364	396	343	343	382
RAET1G	4	5	0	2	3	13	5	3	0	1	2	4	2.47	0	3.94	7	1.47
EFTUD2	1667	1921	1877	1985	1864	1795	1797	1654	2227	1800	1805	1667	1883	1754	2042	1946	1759
FANCD2OS	0	1	2	1	1	1	0	1	0	0	0	1	0	0	2	0	0
ZNF311	273.69	363.88	356.94	320.12	230.85	320.89	185.26	287.95	315.94	271.67	253.37	233.34	242.71	260.22	328.4	217.85	432.8
SCN4A	0	1	4	4	3	0	2	2	1	0	3	2	1	8	1	2	2
MED10	526	422	427	479	384	462	362	535	495	530	400	386	417	361	496	425	472
ATP6V1G3	23	22	7	5	4	77	15	48	106	148	65	3	3	34	13	2	7
FAM135A	199	251	243.13	298	292	248	231.33	280	217.92	256	289	305	302	265	235	354	271.86
ARHGAP4	119	230	126	185	225	186	692	148	220	165	111	219	121	133	160	216	175
EHMT2	2089	2924	3191	2997	2996	2528	2785	2634	2453	2521	2835	3289	2448	3114	2751	3321	2524
LOC132344794	0	0	0	0	0	0	0	0	0	1	0	1	0	0	0	0	0
STRIP2	115	159	135	132	188	217	232	165	177	153	210	127	128	163	222	158	155
NDUFAF6	94.01	118	119	120	128	119.49	88.02	108	130.98	151.36	109.48	141	116	122	127	138	114
WTIP	342	729	687	759	705	621	492	618	589	578	616	666	763	670	497	758	404
COA5	331	224	235	203	176	222	137	349	258	360	255	169	199	225	274	243	365
ERMP1	1136	808	1057	830	735	887	827	1164	1098	1124	862	713	609	1023	1003	521	1112
THAP8	109.99	172.9	182.94	185.72	201.99	188.17	194.68	244.72	191.23	225.48	192.13	204.83	186.16	206.09	194	257.87	189.42
HACE1	230	329	270	355	424	323	339	361	369	368	371	353	319	343	319	423	432
SCD5	267	368	329	349	386	347	385	338	259	334	438	411	387	349	283	355	316
CIBAR1	188.11	231.65	224.58	237.68	198.57	241.59	199.38	313.29	286.55	259.68	260.76	189.21	192.84	207.61	239.29	184.46	262.44
LSG1	696	582	542	486	554	566	492	580	584	501	569	554	505	516	570	572	621
MAL	464	604	497	480	849	581	637	622	489	630	673	759	826	500	715	652	555
SNU13	1867	1667	1737	1526	1908	1598	1655	1578	1877	1928	2111	1676	1755	1682	1797	1733	1692
GPR22	0	0	0	0	0	0	0	0	0	1	0	0	0	0	0	0	0
WDR5B	146	189	172	179	162.98	140.99	228	273	179	221	208	182	170	167	144	174	200
RD3	0	0	0	0	0	0	0	0	0	1	0	0	0	0	0	4	0
LOC100299783	0	0	0	0	0	0	0	0	0	15	0	4	0	0	0	0	0
GRIN2C	3	2	11	7	3	4	5	5	8	3	7	2	4	5	1	11	5
ARMC8	841	952	1163	1130	807	987	659	1119	783	790	871	1024	865	866	859	833	1174
SERPINA14	119	139	253	89	41	85	157	151	265	60	76	41	51	114	55	7	383
PLAC8A	12	102	22	26	37	7	58	82	26	14	88	26	27	142	80	46	128
SLC47A1	1	1	4	2	3	4	0	4	0	9	3	3	1	4	0	3	0
DMPK	4079	4285	2921	2333	2492	3013	1409	3056	3110	4705	2695	2935	2464	4992	2963	2022	2474
C19H17orf113	118	217	196	178	251	197	245	165	175	188	264	256	230	125	228	253	125
LOC100299281	1634	1220	1277	1592	1970	1244	1166	1263	1789	1066	1135	1580	1582	1160	2011	1705	1715
DHRS13	165	180	153	146	111	100	122	108	143	119	107	126	157	100	133	116	109
LOC132342862	1	1	0	0	0	1	0	2	0	0	0	1	0	0	0	0	3
SMC1A	66	106	92	77	109	128	88	82	125	97	106	87	58	106	87	160	71
SMYD5	427	498	421	370	530	475	499	455	584	571	496	443	518	485	479	656	394
TUSC2	525	487	526	464	481	376	438	447	509	451	460	442	439	506	529	383	469
CRHR2	1	0	0	0	0	3	0	0	1	2	0	0	0	1	0	0	1
LOC107133032	276	216	187	210	212	217	247	218	280	224	261	184	234	215	250	239	282
SLC22A20	1	3	5	3	3	3	2	4	2	2	3	2	3	2	4	2	3
PDZD9	22	13	7	12	15	10	9	10	12	8	10	10	11	9	8	14	23
KIR3DL2	1	2	3	7	4	4	10	1	9	4	2.99	6.04	3	3	5	1.16	6
TAFA4	0	0	1	1	3	2	2	0	3	0	1	1	0	2	2	0	2
ATP2C1	2924	2255	2328	2011	1690	2047	1638	2360	2329	1974	1961	1951	1770	2038	2537	1500	3079
TMEM230	1047	876	870	833	768	881	932	947	900	842	811	894	990	742	848	789	1104
MAMSTR	69	78	99	74	116	87	90	80	149	139	135	66	65	143	93	185	83
CROT	2277	1289.27	1319.23	1421	952.88	886	755	1170.09	900.97	775.98	979	1053	1126.18	995	952.95	525.09	1726.51
EGR1	212	773	8344	6577	14014	512	252	198	2093	928	7372	197	22345	433	1183	305	468
THSD1	298	175	124	155	189	179	189	205	200	192	185	95	163	301	159	164	181
KHK	394	388	426	345	394	284	241	301	317	352	369	323	408	335	325	401	351
SLC12A2	1124	746	406	505	308	672	754	910	756	576	737	467	350	719	620	241	646
CD58	2302	2160	1742	2122	1845	2223	1911	2126	1984	2163	2006	2195	1758	2167	1901	1907	1823
CCN6	4	27	36	45	41	30	41	45	17	25	39	65	93	21	66	37	11
STOX2	574	497	577	498	463	495	359	507	489	470	539	520	461	511	386	519	507
DNAH1	58	168	432	311	187	211	193	219	335	175	248	159	136	175	247	108	384
PSMC6	1933.36	1521.08	1615.41	1620	1319	1521.52	1259.64	1512.12	1529.86	1357	1242.96	1433.63	1505.92	1211.56	1780.18	1310.22	2097.6
PROKR1	43.92	55.07	123.55	221.31	250.11	172.06	212.82	159.61	242.7	119.52	105.21	166.97	293.18	185.73	270.45	278.77	158.31
ABCB1	1058.05	1070.29	1288.05	1233.43	1534.12	1047.57	1418.79	1064.46	1188.83	1113.14	1426.77	958.31	1662.53	1276.33	1358.1	1597.46	1297.16
TMEM252	94.99	17.01	32.02	33	12.94	14.92	19.25	16.52	11.95	13.12	12	9.73	62.05	7.99	10.23	14.72	25
TRAT1	12	25	15	25	19	17	42	20	46	17	17	22	11	16	11	17	24
PPP4R3B	1085	1194	926	1059	1194	1255	1113	1320	1101	932	1330	1251	1057	1081	1244	987	1226
STRADA	1664	1639	1766	1809	1550	1537	1452	1583	1615	1536	1530	1446	1822	1459	1565	1375	1772
LLGL1	882	1197	1445	1627	1798	1358	1481	1189	1293	1265	1461	1470	1339	1527	1551	1944	1267
USP54	2044.93	1755.01	1281.49	1328.91	1240.21	1226.9	1399.08	1382.58	1063.35	1146.2	1496.86	1280.17	1267.82	1469.75	1102.61	1097.79	1325.13
MTF1	364	379	445	379	347	346	320	368	375	297	337	363	330	329	341	337	434
ITGB7	259	287	179	223	257	245	908	171	270	208	201	305	277	250	273	251	251
CCDC81	36	41	58	37	33	30	22	40	43	26	19	28	11	18	24	10	74
CHKB	2228	1818	1919	1562	1265	1443	1276	1924	1685	1949	1532	1604	1523	1750	1645	1119	1586
SCUBE1	504	230	157	207	244	189	168	123	182	99	106	106	97	161	320	286	229
ZSCAN10	0	0	0	0	0	0	1	0	0	0	0	0	0	0	0	0	0
LOC404103	60.87	186.33	83.87	194.62	304.24	269.13	307.14	145.22	116.47	114.55	200.56	311.56	472.76	108.78	228.17	189.87	242.36
HUWE1	2929	3513	3394	3419	3414	3740	3200	3294	3338	3036	3842	3593	3154	3540	3608	3548	3126
CDH17	116	696	535	1555	182	1165	1099	804	629	397	290	1301	651	463	499	660	338
CD180	17	7	12	10	8	11	155	32	24	24	7	17	21	10	17	6	15
IL17A	1	0	0	0	0	0	10	1	0	0	0	2	0	2	0	0	0
TMPO	967	1207.9	1191	1049	1244	1251	1446	1669	1373	1355	1364	1351	979	1391	1139	1267	1379
GNAT3	0	0	0	1	0	0	0	0	0	0	0	0	1	0	0	0	0
ACCS	373	301	378	387	388	383	244	304	460	387	302	295	423	336	446	401	413
RRAS2	292	285	163	214	213	220	170	234	272	240	170	197	189	242	218	227	273
OXCT1	434	651	627	619	566	685	443	662	480	425	485	844	470	524	543	643	556
LTBP2	234	383	739	328	557	526	869	651	380	209	386	597	408	507	477	910	767
MANSC4	24	20	24	15	2	8	7	11	10	14	15	7	17	7	12	0	16
SV2B	891	942	1375	831	888	949	444	685	513	506	872	742	655	525	820	666	1932
MAP10	263	227	253	262	213	228	187	295	295	250	324	209	191	211	269	195	292
PPM1M	2081	3001	3645	3272	2486	2049	1840	2477	2043	1564	2072	2850	3221	1784	1973	2321	2181
ZNF502	124	113	123	77	113	90	87	86	104	118	84	87	102	81	91	82	118
CRYBA2	0	0	0	0	0	0	0	0	0	0	0	0	0	0	0	0	1
GP6	0	1	0	1	0	0	0	0	1	0	0	0	1	2	3	0	0
LEF1	1370	1044	1102	1094	1142	898	1071	1174	971	1129	1087	1056	1182	1126	1105	1152	1172
TLNRD1	1079	840	1183	1007	811	672	880	803	1138	743	865	825	1030	808	1054	560	954
EYA1	25	26	32	35	47	42	27	47	28	41	25	32	29	23	28	46	42
EPS8L1	620	564	399	266	209	336	304	364	421	387	341	294	320	341	577	187	354
SERPINB2	0	1	1	0	0	6	6	1	3	1	0	3	10	0	5	0	0
MAPK14	1298	1637	1255	1328	1380	1552	1288	1504	1353	1755	1552	1398	1233	1615	1288	1299	1363
LOC508043	0	2	1	0	1	0	1	2	2	1	0	0	1	2	3	5	2
GTF2F2	87.16	64.21	85.58	65.86	58.11	93.15	76.04	129.72	88.82	64.71	73.9	89.1	98.59	66.34	108.99	67.52	100.62
PLA1A	431.3	476.91	592.58	769.75	785.73	510.75	700.99	501.9	493.15	556.95	609.56	675.33	888.42	564.93	562.07	544.88	661.41
PPP1R42	27	35	63	53	81	54	41	45	68	44	51	38	64	42	50	69	61
PHETA2	492	547	684	983	1234	880	1064	668	912	792	1111	919	1210	950	1063	1494	959
LOC783151	9.06	7.28	6.01	6.48	4.62	8.11	8.67	10.96	11	5.13	14.78	12.88	11.91	6.84	8.54	8.04	7.96
SATB2	17	11	11	6	7	9	11	14	15	11	18	17	9	3	11	19	18
KCNJ9	6.95	9.04	10.96	8	8.13	8.62	11.98	7.89	9.85	15.37	8.97	7.43	11.73	12.88	8.41	12.96	8.92
RRP36	646	683	590	582	653	658	593	664	666	739	659	634	717	505	684	709	696
LOC100196900	2	3	1	4	1	3	1	1	1	1	2	0	5	2	1	8	2
H1-5	0	0	0	0	0	0	0	0	0	0	0	0	0	0	1	0	0
LOC782251	1	4	4	4	8	8	0	4	5	1	4	1	10	4	4	4	6
MOCS3	815.95	627.04	563.1	527.88	558.73	452.95	540.97	510.92	601.98	512.34	577.54	540.37	681.78	470.86	613.7	497.66	581.01
TEX49	1	5	10	8	3	0	1	15	6	2	3	7	2	1	4	2	5
LOC100847319	19	26	28	58	59	33	42	50	35	42	47	35	32	36	20	74	36
PPHLN1	434	371	342	376	378	379	387	457	446	407	426	339	359	403	461	423	487
RAPGEF1	1163.39	1472.67	1496.34	1585.95	1456.09	1322.83	1807.5	1417.48	1467.08	1434.02	1466.33	1517.95	1418.74	1655.28	1439.15	1424.88	1400.07
MAP3K8	248	167	111	139	106	102	254	148	178	93	123	105	138	168	167	105	188
KEH36_p11	337593	325654	355659	387342	239415	351245	317979	318469	296366	238902	277291	354622	401213	300353	297504	230204	337921
SMIM33	2	2	2	6	1	3	26	3	0	3	1	4	2	2	1	3	0
DLG4	563	1039	870	844	1019	933	749	882	736	780	1079	999	842	992	991	1006	742
NCCRP1	0	1	5	2	0	1	0	1	3	1	4	2	4	1	3	0	3
STC1	101	106	107	123	160	136	169	114	103	85	175	153	205	164	192	117	168
EFCAB14	1387	1224	1196	1282	1176	1135	1265	1314	1287	1237	1336	1288	1272	1244	1180	1196	1362
CPSF3	418	451	397	395	396	423	525	543	452	489	498	362	485	427	618	487	507
TMEM14A	612	398	400	372	489	480	429	392	403	437	411	424	512	379	453	469	555
MYH3	9	11	18	11	19	11	12	15	17	11	24	10	13	21	16	28	16
GPKOW	944.77	777.93	773.99	730.9	664.88	611.9	584.88	768.79	783.95	879.77	719.88	625.93	731.06	630.83	806.89	775.95	707.71
SULT1A1	3676	9110	9910	9185	4157	6924	4265	4917	3967	2474	4366	6319	6358	4140	7030	7732	1035
SPON1	3841	5810	8841	11146	15902	9658	10324	8378	7234	5788	10460	12010	9393	8934	13719	25882	11543
HOGA1	6	10	4	13	24	6	7	18	7	12	14	17	18	9	17	18	7
RAB23	573	839	666	733	752	799	645	894	728	1009	786	706	651	917	547	904	771
PLA2G4A	524	430	346	342	259	310	331	382	473	379	376	323	348	337	501	195	399
MAPRE3	737	668	876	881	752	658	708	841	676	706	811	605	864	697	675	751	782
LOC112444466	7.52	27.07	37.98	53.09	29.51	19.49	45.63	27.92	11.26	24.98	29.49	91.42	149.11	23.61	47.15	31.92	99.94
ZNF516	2516	2904	2115	2191	2025	2675	1816	2310	2069	2524	2474	2455	1938	2596	2263	2407	2400
GGPS1	414	325	269	314	273	235	249	330	303	270	278	266	319	233	354	232	368
EXOC3L2	157	128	150	164	133	126	155	123	201	124	133	98	89	189	129	150	100
MAP2K2	1753	1427	1545	1428	1317	1179	1409	1403	1421	1376	1434	1370	1514	1466	1654	1408	1353
RNF19B	357	383	305	320	342	360	370	249	389	370	303	346	343	344	281	332	324
ANO2	3	1	8	10	7	5	7	16	8	10	2	3	7	5	14	12	6
TLR8	20	26	16	13	72	40	116	29	21	13	14	28.99	23.65	19	43	61	31.16
CARS2	630	832	890	950	1083	1189	849	1107	957	995	899	1082	894	1096	1061	1083	916
CLUL1	0	1.99	3	1	0	0	0	0	1	0	0	1	2	0	1	1	1
UNK	337	464	523	458	585	453	484	484	512	493	549	395	404	557	538	686	440
EXOC8	43	77	51	46	74	93	50	37	55	50	66	55	25	88	101	91	70
MAML3	367.91	522.39	389.97	288.28	425.49	518.66	395.95	489.18	382.15	434.9	408.04	354.06	284.65	426.17	345.57	505.39	358.64
SAMD1	1365	1574	1235	1282	1283	1220	1416	1351	1246	1546	1475	1442	1162	1643	1178	1457	1062
PWWP3B	327	218	160	216	276	207	185	240	171	194	177	170	207	191	254	270	322
RSPO4	0	0	0	2	2	0	1	2	1	0	0	2	3	5	7	3	0
LOC511175	1	2	12	5	4	5	4	7	5	1	7	9	4	9	4	8	6
LDHA	12613	5388	4035	4233	3245	5653	3936	4296	5683	3360	3332	4151	4780	3094	6289	2095	5879
MRPL20	542	488	484	377	444	508	354	456	537	506	446	426	510	455	468	450	452
FAM229B	97	108	182	102	146	93	99	159	183	177	94	97	89	92	107	85	236
PHF19	260	251	253	235	315	279	506	213	350	278	315	289	297	343	343	302	322
TTC5	953	614	617	577	522	522	467	630	725	657	538	441	499	540	650	417	827
XKR5	12	10	22	18	26	11	25	18	13	21	22	19	13	17	26	23	17
TEX28	0	0	0	0	0	2	0	0	0	0	0	0	0	0	0	0	0
TCTN1	327	410	536	514	532	573	539	677	643	589	533	516	561	536	682	432	658
PPP2R5C	1819	1632	1858	2020	1967	1836	2096	2649	1829	2083	1992	1843	1781	2125	2037	2368	2382
CAPG	796	987	1060	1087	1330	940	980	1065	976	746	869	950	1523	685	1382	1365	852
MPZL1	1921	1784	1946	2023	2130	2050	1870	2110	2151	1952	1956	2203	1889	2088	2300	2492	2223
VPS9D1	414	402	392	359	458	341	442	384	446	447	398	387	397	383	425	549	371
ARSB	545	893	802	1089	964	1193	890	935	1063	1105	1195	1213	938	1426	1668	1042	1606
TDH	6	5	1	1.06	0	3.97	2	5	9.05	15.08	3	0.98	4.01	1.96	5.99	3	3.01
LOC104976614	3.28	5.59	6.74	5.41	3.02	6.18	6.03	4	5	2.7	8.46	6.35	6.85	3.4	1.53	8	7
TSSK3	87	58	34	23	20	32	10	45	29	56	33	29	26	18	29	15	28
PARPBP	21	27	26	22	42	47	31	34	46	17	53	28	30	26	50	41	68
CRISPLD1	132	338	315	303	583	409	309	330	221	413	373	350	357	362	442	467	298
LOC132345112	0	0	1	4	7	3	2	1	4	3	1	2	4	3	1	1	2
MAD1L1	183	179	222	217	214	187	200	211	184	249	183	229	179	193	260	269	184
SPIN4	5	17	24	17	55	35	29	35	29	41	28	28	23	32	30	64	34
AMPD1	1	2	4	0	0	0	1	2	2	1	0	1	0	1	0	1	1
DPYSL5	34	75	191	158	271	158	209	169	106	106	156	129	123	107	159	5	120
LOC132343398	36.63	45.74	32.7	31.26	31.7	48.73	39.99	44.55	44.51	47.55	47.14	31.49	28.15	39.04	39.32	36.05	27.84
INPP1	437	529	787	722	664	518	839	772	527	594	728	683	715	569	578	775	544
C19H17orf114	60.18	68.94	51.87	76.83	94.49	70.78	50.43	60.6	47.92	73.34	70.49	75.43	81.15	85.64	77.35	61.49	77.82
ANKRD11	1526	1705	1754	1780	1676	1443	1532	1634	1417	1452	1635	1624	1506	1878	1673	1704	1565
NPAS4	8	8	6	2	6	4	2	7	26	15	11	4	5	22	3	6	0
NFKBID	279	260	227	268	271	224	299	227	250	280	301	268	237	277	228	200	267
GUCY2D	4	7	11	7	13	15	15	5	7	5	23	15	8	9	18	25	6
TMEM238L	0	0	0	0	0	0	0	0	1	0	0	1	1	0	6	0	0
CPM	21	55	27	47.17	193.31	49	42.45	96.99	51.97	36.26	44.1	59.79	44.61	59	40	168	64.39
SLC26A4	0	5	0	4	0	3	9	9	2	5	2	0	1	0	2	2	3
DNAAF11	50	111	243	191	105	157	94	198	266	247	165	80	87	108	157	61	291
CFAP299	2	33	39	36	18	25	10	27	62	19	28	11	7	19	26	5	51
PLD5	20	13	3	1	7	5	3	5	5	4	0	4	6	2	2	3	5
LOC780968	1.03	0	0	0.31	1.04	0.77	0	0	2.06	0	0	1.04	0	2.07	0	0	0
GATD1	1280	1279	1630	1309	1155	921	1039	1231	1106	1041	1091	1199	1160	1087	1258	814	1046
SIPA1L1	1737	2062	1422	1263	1555	1888	1599	1686	1487	2134	1690	1304	1228	2066	1560	1538	1467
FBXO5	5	6	10	10	14	15	41	11	31	13	8	13	7	14	34	17	23
DPYS	6	41	42	31	6	10	13	37	20	19	9	10	45	22	18	8	5
LOC132342190	13.05	28.96	17.42	17.96	21.53	34.5	7.27	21.65	8.57	24.67	16.74	20.85	12.46	22.89	20.7	16.98	17.53
ATG4D	503	632	671	540	483	407	475	557	516	466	504	570	604	472	535	467	517
TGM3	11	55	30	10	3	4	41	0	20	2	13	3	23	21	7	2	13
MTCH1	7601	7314	6976	6473	6616	7193	6310	7062	7078	8028	6600	6916	6557	7289	6978	7221	6526
HK1	985	1730	1683	1721	1683	1708	1422	1627	1639	1637	1644	1932	1561	1570	1879	1669	1398
CDC26	475	350	425	409	307	351	267	407	359	351	349	351	390	253	405	311	448
GALNT12	900	616	522	504	455	526	524	467	750	453	515	505	537	482	504	304	557
MRPL35	224	168	158	158	194	261	160	226	251	238	162	148	230	159	249	224	194
TNKS	38	40	45	29	57	54	49	40	51	53	40	45	49	45	52	59	50
LOC508858	14.04	1.13	10	7.74	1	3.12	13	9.01	5	4	0	40	0	3	1	5.01	1.14
TICRR	10	10.92	10.17	7	6.99	23	39.01	4	48	0	7	9.51	6.04	12	42.96	13.9	30
LOC112445399	0	0	0	0	0	0	0	0	0	0	0	0	2	1	0	0	0
SLC30A4	276	548	594	647	575	385	516	637	491	437	566	663	616	497	685	637	465
WC1-12	15	31	9.99	16	11	19	29	4	29	26	7	43	9	21	12	4	30
TUB	2	5	1	4	14	18	2	1	3	10	10	5	3	15	14	14	3
TRMT13	339	415	384	351	439	421	542	544	457	396	532	399	405	403	469	477	475
ARHGEF18	1041.62	1367.01	1125	1028.98	1013	1077	1102	1248.93	1088	1325.93	1079.3	1083	940	1157.02	1074	1058.96	979.15
KCNK1	266	260	173	194	133	148	96	176	139	146	155	207	219	114	141	78	147
ARRB1	1420.2	1489.97	1493.87	1478.77	1871.29	1397.7	2409.32	1495.75	1575.64	1442.81	1550.01	1546.02	1473.51	1557.69	1513.79	2060.95	1419.14
LOC132346285	0	1	0	1	1	0	0	0	1	0	0	0	0	0	2	0	0
SCAMP5	17	38	59	31	88	58	69	35	43	34	36	44	41	33	52	69	45
RUNDC3B	566.85	505.95	388.96	468.89	487.93	410.91	453.81	389.7	272.94	326.95	435.95	387.44	434.75	495.3	294.71	342.9	600.84
EREG	1	43	8	11	8	15	3	19	52	5	13	38	10	11	23	4	3
IL17RB	12	60	16	23	68	63	25	34	13	50	55	94	83	26	30	25	60
ADAMTS20	2	3	1	4	3	2	3	2	1	0	10	2	4	7	4	2	2
MCAM	2581	1868	1606	1435	2995	1829	1879	1659	2309	2064	2855	1934	2185	2641	1534	2944	1612
POLR3E	476.82	544.7	500.37	455.03	530.84	528.72	439.05	553.98	578.79	499.74	554.58	528.08	539.78	469.8	645.04	626.41	558.9
AQR	286	262	296	310	340	323	266	340	362	303	272	297	352	252	397	356	353
IPMK	95	96	74	108	86	92	100	140	76	90	94	105	102	103	91	104	146
CDCA7	809	647	711	692	386	820	813	1034	1494	1251	906	484	461	697	1175	270	1335
GRHL3	1	3	1	5	0	1	5	3	5	6	3	3	2	1	3	3	6
ADAMTSL2	53	126	100	183	154	114	166	87	110	86	101	170	181	183	165	161	73
DENND5B	536	404	353	437	399	358	391	520	388	418	388	366	313	436	369	278	475
CLMN	1044	1046	951	714	772	779	601	1212	888	833	1089	794	747	847	922	651	1173
SSTR3	169.35	172.47	122.71	230.74	136.42	127.81	404.11	167.57	188.77	156.69	136.91	176.95	172.81	95.91	149.84	144.48	180.35
OVOL2	492	354	346	308	182	332	252	363	456	362	290	245	285	277	464	116	433
RBL2	1070	1147	1180	1165	1186	1174	1104	1375	1244	1319	1245	1135	1001	1351	979	1128	1456
PYGO2	2254	2136	2178	1882	1824	1775	1679	1820	1736	1891	1861	1894	1579	2011	2125	1752	2005
PPP1R10	542	865	781	617	778	749	621	612	550	558	669	696	676	745	866	671	666
CSE1L	729	818	632	648	744	729	708	893	861	778	657	709	722	723	809	774	777
RDH16	8	67	82	22	17	27	259	349	20	368	424	17	17	239	194	5	139
LCA5	23	40	6	14	31	5	20	30	8	40	48	6	2	48	27	30	25
ASRGL1	5104	2548	2702	2088	1455	1855	1146	2217	1892	1263	1515	1680	1799	1640	2046	1135	3907
TOM1	676	965	885	844	897	693	771	967	787	752	801	892	1017	722	1051	869	770
PTX3	48	32	216	190	201	172	63	116	61	59	599	92	390	201	231	60	73
MRPL50	233	211	206	180	141	223	166	235	242	226	187	184	210	178	199	139	265
SLC26A11	937	880	948	884	1060	813	991	930	786	838	930	834	956	963	824	845	1146
RCAN3	113	96	90	85	105	101	105	118	104	140	94	82	98	117	114	106	115
STYX	377	421	438	461	445	344	488	502	381	422	398	483	393	321	363	393	596
CINP	1049	859	633	619	309	758	483	594	627	259	739	411	607	788	609	436	896
LOC132342596	17	14	6	15	7	11	11	25	14	17	13	13	17	30	14	14	8
PFKM	417	782	685	755	777	842	619	614	556	724	684	697	609	757	783	901	673
SGMS1	850.33	796.09	632.48	764.66	726.79	795.54	760.64	1046.85	698.65	885.42	793.18	720.43	706.6	806.79	745.83	762.24	880.68
RIOK3	794	912	1004	1079	821	964	848	1229	914	941	1014	908	951	881	952	821	1110
PPP1R12C	1646	2102	1381	1357	1375	1479	1046	1367	1689	2025	1440	1517	1118	2060	1171	1342	1119
GRAMD4	819	1008	989	886	766	809	956	887	744	916	958	914	813	944	915	989	836
LOC101903200	1926	2052	2106	1659	1507	1584	1621	2251	1811	1776	1796	1550	1436	2284	1476	1409	1648
ATG9A	935	1096	1003	1065	1207	1054	1163	886	1067	1108	1078	1190	1125	1209	1056	1244	1035
MRPS26	414	301	360	310	338	290	307	398	362	390	321	260	325	329	327	409	295
TMEM40	0	4	8	6	6	2	10	3	17	5	4	5	6	2	2	4	3
ELP3	713	421	286	328	442	451	354	386	482	525	375	374	362	436	404	426	345
ZNF787	428	425	461	396	363	362	355	366	419	378	330	367	402	395	445	377	406
GPAT2	14	12	20	13	16	7	29	8	15	16	19	9	14	21	13	25	13
MIGA1	73	99	108	127	220	171	143	177	117	142	181	133	138	163	96	198	152
PELI1	554.96	642.54	471.31	391.71	433.35	672.52	456.43	667.12	504.38	517.01	502.99	561.59	400.78	580.67	489.17	430.77	492.15
PPT1	1188	1319	1296	1725	2053	1708	2232	1589	1646	1553	1729	1752	1698	1466	1745	2422	1759
SLC35C2	1525	1017	1133	944	755	812	791	791	1010	864	797	876	924	950	1022	717	957
MUC4	37	415	42	87	19	152	2551	261	93	107	143	256	449	27	291	24	17
LOC512548	0	1	16	0	1	6	26	1	22	0	10	1	7	0	9	1	1
RFC4	95	124	88	112	115	121	126	143	154	152	96	105	98	109	117	115	140
GNB2	6880	4543	4493	4572	4202	4374	4457	4058	5184	4309	4415	4137	4915	4345	5624	3561	4525
NUP50	1024	1061	901	946	883	1009	806	1001	1044	891	857	965	778	805	1030	740	1156
SULT4A1	1	8	11	3	5	8	3	9	3	0	8	11	5	6	9	4	2
KAT2A	640	945	844	789	969	840	733	947	921	1002	877	955	940	878	1038	1097	705
C7	352	129	138	141	216	188	92	109	329	392	321	128	136	333	70	199	136
ARRDC4	477	1141	1342	1170	969	871	608	1061	871	536	1183	1277	760	936	1058	878	1053
GLYCTK	366	279	279	259	231	187	283	206	404	239	238	203	427	203	282	220	271
MTUS1	1551	1431	1414	1331	1075	1122	790	1377	985	1110	1235	1213	1172	1144	997	705	1067
LOC101902704	0	0	0	1	0	0	0	0	0	0	0	0	0	0	0	0	0
HARS1	1189	978	1071	1090	810	890	792	912	1081	987	910	723	983	798	971	726	1050
LEMD3	457	448	363	385	435	437	358	452	413	386	501	415	367	403	480	433	488
PLEKHF2	343	362	367	375	418	384	524	512	396	392	473	398	423	368	392	399	463
LOC101907101	0	0	0	2	0	0	1	0	0	3	2	2	0	2	1	2	0
HOXA7	54	148	106	121	82	109	97	124	144	189	108	107	108	159	159	71	131
PYM1	413	358	388	331	325	342	305	287	391	321	353	303	326	305	427	386	336
GTF3C2	1111	1211	1090	1129	1260	1198	1032	1066	1195	1096	1223	1224	1104	1206	1111	1177	1053
DYNLRB2	58	138	374	255	151	138	122	237	369	221	226	111	131	131	211	41	501
DIMT1	267	538	433	498	320	441	210	612	431	341	265	494	474	260	354	304	402
CNOT10	649	562	563	445	464	586	452	601	607	564	444	447	511	452	723	462	704
MR1	506	534	419	532	448	526	734	489	530	508	532	499	572	456	642	485	602
FFAR1	1	1	0	0	0	0	0	1	0	0	0	2	1	0	2	0	1
SLITRK6	22	29	13	53	94	43	41	112	21	27	54	22	161	40	25	62	57
LIX1	8.96	10.14	8.06	11.87	7	7.64	10.52	6.97	8.21	8.26	10.71	8.16	11.72	9.37	6.97	9.17	6.56
LOC511302	0	0	0	0	0	1	0	0	0	0	0	0	0	0	0	1	0
ATL3	2333.7	1964.22	1665.2	1836.52	1511.91	1722.24	1590.41	2036.82	1776.45	1642.65	1510.07	1563.85	1759	1755.95	1574.52	1398.84	2076
LOC101903205	161.1	188.02	166.13	118.86	121.99	135.16	75.2	206.02	123.14	169.2	210.32	145.1	137.54	177.51	78.19	83.25	167.64
F8	184	151	155	166	142	149	197	165	179	133	143	140	156	154	177	161	170
KPNA5	67	63	64	94	112	100	80	137	76	106	82	70	68	63	62	127	115
ACHE	12	27	93	20	10	61	133	27	48	6	42	91	27	11	116	7	32
TCAIM	38	44	29	29	45	48	36	43	32	46	38	44	29	38	32	36	45
MIEF1	807	992	886	897	783	753.78	608	830	754	626	748.34	863	791	681.38	780.29	656.92	769.89
TNFRSF12A	76	170	79	94	98	85	147	96	208	55	84	146	134	96	105	46	77
EGR3	50	259	1089	462	2115	88	77	65	283	84	1175	65	3512	72	155	68	85
SERPIND1	10	12	6	13	3	9	7	19	7	19	7	3	3	7	5	2	9
OASL	9	29	16	41	11	4	32	10	18	10	8	12	3	9	4	12	10
IFRD1	790	592	403	396	426	523	382	479	554	374	433	473	395	443	470	427	508
WDFY1	212	185	202	247	363	279	194	175	207	135	219	238	177	342	329	307	266
PPP1R3A	0	0	0	0	0	0	0	0	0	0	0	0	0	1	0	0	0
ZBTB6	427	359	320	349	348	314	314	353	365	362.71	388	284	321	331	334	353	405
PRRT3	0	4	13	11	12	4	6	8	7	5	15	5	16	14	14	15	8
FBXL19	747	964	930	781	756	751	686	570	662	572	767	902	617	890	971	631	742
TXNIP	20704	19947	24406	29373	27457	19416	24872	33570	21517	29410	28977	20127	33212	30036	16699	17853	24027
ACTN2	17	67	35	28	67	69	10	38	80	74	39	34	13	62	9	144	32
MARCHF7	1221	1057	1065	1056	1104	1106	1162	1408	1152	1098	1264	1064	1033	1150	1131	1032	1334
ATG9B	31	80	109	65	69	76	42	81	79	108	90	71	23	76	71	51	96
LOC132342940	9	15	26	19	39	40	26	13	31	12	39	31	6	51	67	71	26
IL27	1	8	9	11	12	8	5	1	8	2	5	15	12	6	4	7	5
RPL36AL	3135	2781	2641	2337	1836	2217	2381	4245	2661	3492	2393	2113	2462	2054	2519	2470	3155
KLK15	6	13	34	26	27	13	26	15	11	17	45	16	29	20	16	34	21
RAP2B	365	412	353	447	597	481	609	439	478	498	477	472	466	377	449	638	427
HEBP2	452	261	351	450	411	427	424	417	443	376	316	317	470	269	596	412	516
CHAD	49.35	69.71	76.31	77.36	61.09	66.11	70	57.67	75.07	119.22	63.28	49.93	45	56.94	116.01	75.28	66.69
TLR3	147	231	275	250	377	360	391	334	283	338	348	294	390	257	253	394	277
CAMK2G	995	876	734	877	958	848	840	816	735	999	901	810	852	1145	792	870	819
HMGB2	651	627	772	781	888	926	1585	916	1397	924	846	663	1067	640	1121	1099	1357
FGF14	13	117	34	24	13	60	3	112	38	114	16	30	14	38	40	22	59
TRPM5	6	2	4	1	8	4	6	5	5	5	12	6	10	12	8	14	7
LOC101906565	3077.94	2690.28	3206.04	3198.05	3127.5	3291.92	3279.28	3793.34	3500.13	3017.52	3347.83	2548.13	3967.68	2969.87	3104.82	3931.18	3109.76
KIF3B	992	843	908	902	775	839	808	889	903	900	987	744	793	826	933	695	1026
PRICKLE2	506	732	756	1014	1106	1133	610	790	744	956	955	1108	984	1021	727	1233	957
CSRNP3	115	51	7	9	16	57	11	61	33	77	28	19	17	93	22	3	37
MTMR9	228	199	187	182	153	196	146	181	183	182	168	146	160	170	139	164	217
NSDHL	667	1409	1065	1325	665	792	526	1011	915	706	759	1258	1111	784	1036	631	770
GLMP	584	481	523	534	446	549	620	499	574	471	501	560	576	443	608	435	512
POLR2D	639	423	406	420	375	399	355	346	451	393	392	397	426	315	467	370	512
LOC132345822	100.5	125.13	130.72	137.88	121.64	110.47	96.77	126.07	108.23	130.48	78.21	118.13	111.89	117.06	97.87	73.82	124.26
DMRTA2	0	2	0	1	1	0	1	0	0	1	1	0	0	1	0	2	0
LOC132345569	1.39	0	1.02	0.02	1.74	0	0	0	0	1.03	1.02	2.09	1.02	1.02	1.02	1.02	0
TOPORS	712	727	617	626	676	732	545	847	598	711	782	643	638	608	766	683	756
TCEAL9	61	99	97	114	129	133	107	133	110	103	164	123	158	131	123	155	118
CLDN19	0	0	0	0	0	2	2	2	0	0	2	1	0	1	1	1	2
C1QL4	1	1	4	9	1	3	4	0	1	0	0	3	1	0	5	7	2
RNF165	22	20	47	35	44	51	28	26	20	19	54	35	53	39	39	20	32
DHRS9	7	5	5	5	4	3	10	9	2	2	3	8	12	5	3	6	4
MVB12B	436	522	568	417	546	430	439	503	536	506	418	518	441	517	585	501	429
FXR1	1787	1901	1564	1684	1549	1748	1534	2133	1774	2073	1793	1627	1505	1509	1585	1579	2015
DNAH2	8	54	134	88	45	46	39	48	107	43	92	49	33	61	77	15	153
ZMYM3	1694	1846	2085	2003	1897	1914	2273	1962	1768	1833	2110	1763	1715	2280	2072	1975	1894
CASP3	443	412	370	421	320	398	435	516	379	453	397	480	347	338	547	350	557
FAM120C	527	543.19	560.86	495.45	522.96	547.44	496.73	602	558	566.06	555.28	531.01	515	556.63	677	510	748
LOC112445612	0	0	0	0	1	0	1	0	0	0	0	0	0	1	2	0	0
FAM200B	115	112	139	152	187	178	120	208	144	221	131	168	166	158	165	157	187
SCLY	124	137	174	175	178	148	241	143	159	134	208	165	266	145	244	199	119
LOC615271	0	0	0	0	0	0	0	0	0	0	0	0	0	1	0	0	1
FAAP20	275	349	305	314	319	281	234	288	299	287	314	276	294	312	332	350	236
CA7	1	0	0	1	0	2	1	1	0	1	1	0	0	0	0	0	0
ENTPD5	177	230	227	310	285	244	149	289	281	226	283	222	217	287	287	198	325
CNOT9	805	816	767	779	806	836	800	757	803	753	759	801	816	662	809	883	772
ZNF461	171	162	139	177	156	161	131	152	113	170	140	149	182	125	101	111	150
LOC100336448	2.89	10.42	3.94	7.92	4.78	9.64	4.69	2.13	9.19	19.89	9.07	4.72	3.13	8.7	6.5	2.25	4.86
PDIA5	738	339	307	291	343	435	354	279	379	334	316	337	365	304	465	370	410
TMEM67	139	192	225	213	211	193	180	271	307	237	229	227	188	208	233	203	360
WDR47	203	403	449	489	436	358	289	452	416	389	448	436	364	425	338	379	526
KCTD20	1146	1306	1527	1627	1605	1434	1494	1536	1235	1361	1729	1483	1321	1408	1273	1841	1533
KLRF1	2	6	2	1	1	6	13	2	1	5	1	8	8	4	6	2	4
C19H17orf80	632	704	629	619	563	588	617	688	648	646	599	693	525	653	633	623	588
AGO1	1774	1708	1640	1553	1629	1684	1623	1651	1557	1619	1892	1632	1416	1594	1549	1594	1712
LOC521746	377	530	575	680	678	429	739	517	384	386	605	615	681	523	409	617	408
CLDN12	144	152	150	166	220	173	158	175	183	169	175	175	162	155	185	192	205
PRKCE	181	268	172	326	375	382	283	396	264	374	333	315	370	343	252	467	248
ITGAM	45	54	54	63	190	115	303	105	85	34	59	85	90	51	178	238	63
WDR31	84	58.61	163.61	55.75	90.06	72.6	45.43	102.94	162.87	113.74	84.96	17.47	182.03	149	116.8	125.94	253
SKA3	68	53	45	35	41	70	99	72	81	28	34	51	30	40	68	39	104
CXHXorf38	863	487	454	409	335	316	345	420	387.02	255.95	321	384	411.01	376	448	356	481
RGS2	1176.83	31.7	25.87	39.5	1718.5	3249.5	893.19	5490	3544	6557.4	20.54	2371.31	1001.41	6017.62	1007.85	2551.6	20.1
P3H4	1054	721	701	807	797	673	835	589	907	704	760	721	1041	808	1006	1002	660
MST1R	94	119	150	166	283	158	336	194	169	218	254	173	245	216	204	275	153
PTMA	25657.8	18115.4	19233.2	17400.9	19511.9	17693.6	14673.3	20380.9	22834.2	19870.3	18598.7	17832.9	17740.9	14945.9	18607	22280.8	19241.5
GLIS1	34	61	69	144	105	57	134	55	61	56	81	76	145	52	53	116	60
PRDM11	305	407	338	346	515	367	380	401	395	389	374	296	403	446	440	621	325
NAPA	1743	1296	1696	1461	1432	1273	1205	1408	1445	1496	1304	1248	1526	1480	1336	1258	1254
ODAD2	31.21	63.85	135.23	87.59	60.51	71.22	56.41	75.42	120.94	85.35	107.07	60.98	56.77	60.76	74.56	34.39	185.42
DIRAS3	178.96	88.18	28.47	17.41	22.06	122	34.85	140.97	76.73	128.59	37.17	34.69	25.01	43.03	30.34	9.03	21
LOC112445816	0	1.66	0	0	0	0	0	0	0	0	0	1.63	1.68	0	0	0	0
IQCN	123.68	125.43	301.19	229.06	408.9	174.91	104.26	120.34	144.35	194.66	276.62	97.79	712.66	132.5	117.8	104.91	83.3
ASGR2	25	641	222	831	189	149	40	176	372	157	179	240	612	289	158	282	191
PIK3R4	920	1192	1170	1324	1242	1142	992	1305	1202	1092	1072	1422	1471	1138	1225	1133	1128
C1QTNF4	31	18	39	34	38	37	57	39	26	49	42	38	42	26	29	61	25
CILK1	160	189	177	160	334	280	183	191	191	184	236	278	160	240	218	354	290
OR2AZ4C	0	0	0	0	2	0	0	0	0	0	0	0	0	0	0	0	0
NDUFV3	1336	1246	1034	977	926	1023	898	1119	1018	1061	1001	953	1013	935	1108	775	954
ARMC3	16	104	319	186	111	94	107	217	261	147	99	97	82	115	134	33	372
BTBD3	334	486	531	661	770	580	468	677	468	516	699	657	666	518	544	813	857
PPP1R2	173	200	117	123	150	183	135	169	186	144	175	197	96	199	189	202	225
FOSL2	1910	3843	2999	2935	5237	3258	3884	4473	2902	4448	4697	3732	4186	4212	2671	6351	2699
TUBA4A	500.22	389.56	290.39	188.37	182.28	328.35	438	264.8	645.88	446.42	309.35	222.74	169.05	326.19	330.14	178.44	246.79
LOC286807-2	114.86	93.36	49.43	81.58	59.09	57.3	61.15	78.15	96.39	93.15	80.35	106.31	89.14	73.57	92.03	62.42	58.58
EPPK1	300.99	441.99	320	341	191	322.99	232	370	259	202.99	284	348.99	344	312	392	236	270
RHPN1	40	71	125	71	91	67	77	62	78	56	88	72	88	72	72	83	76
EEF2	39430	47316	38122	37134	34617	42533	33810	41401	40543	54462	38819	38833	33007	41724	40469	35667	35563
LOC132342354	0	0	0	0	0	0	1	0	0	2	0	0	0	0	0	0	0
EPHA3	673	206	437	268	513	497	218	318	444	684	348	237	150	512	359	228	220
MUC19	0	0	0	0	0	0	0	0	0	0	0	0	0	0	0	1	1
LOC132343977	17	24	13	15	16	13	31	11	17	44	12	13	20	32	17	14	18
RBM12	340	383	330	269	423	331	342	297	438	342	333	316	338	301	426	444	348
EDIL3	30	13	11	23	60	37	31	51	13	17	57	37	127	58	53	51	13
TMEM150C	386	298	309	326	385	282	468	390	324	311	312	373	307	415	210	232	358
LOC104968501	0	0	1	0	0	0	0	0	0	0	0	1	0.98	0	1	0	1.02
SERGEF	228	256	295	299	224	335	300	315	341	379	282	283	271	251	314	230	261
KIF26A	1830	1755	1789	2001	1842	1341	1490	1634	1373	1278	1805	1636	2276	1862	1961	1580	1546
B3GALT4	254	349	326	252	267	269	307	291	258	317	313	283	389	301	256	323	287
OSCAR	10	43	16.56	11	38	25	45	14	23	23	23	58.15	18	15	17	53	9
NPFF	0	2	0	5	0	1	0	1	0	0	0	0	2	0	1	0	0
LOC112445797	3.88	4.99	4.44	3.05	7	1.21	1	3	5.77	5.78	4	2	3	6	5	4.97	0
DEDD	1119	1063	985	1033	982	1000	1065	987	940	1075	1124	968	988	1005	900	930	948
SCYL2	950	837	819	939	713	969	751	1204	868	953	872	743	818	848	888	620	1190
PTPN1	348	621	579	516	445	527	342	585	455	313	398	571	431	405	517	528	512
LOC538810	1	1	0	1	2	2	1	1	0	3	1	3	1	6	1	4	2
AOPEP	1775	2069	2087	1759	1677	1833	1584	1979	2024	2027	1804	1889	1776	2283	1348	1265	1557
SKAP1	271	210	144	180	118	161	366	230	262	315	159	162	151	192	215	96	231
LEAP2	1	5	3	2	6	2	20	4	2	4	3	7	1	3	2	0	4
GADD45G	591	210	293	211	129	200	179	171	399	220	117	167	299	189	330	169	258
SEPTIN5	875	1040	1444	1407	1623	1035	811	1121	1092	1078	1794	1234	1602	1001	983	2118	1049
SLU7	426	473	362	356	466	450	370	525	445	479	470	427	315	382	499	522	530
DSC3	499	123	3.33	5	4	121	10	47	129	90	22	39	3	37	9	2	38
DNMT3L	1	0	1	0	0	0	1	1	0	1	0	1	2	0	1	0	0
B3GNT3	569	1274	1357	1234	768	886	1109	1044	819	619	1014	1337	1173	808	1140	799	822
LHCGR	766.89	977.12	885.1	976.57	915.9	861.51	750.06	937.69	841.87	1288.25	878.7	849.12	988.6	729.46	900.72	637.33	905.81
UBE2S	673	624	951	765	700	626	654	587	791	558	556	638	845	541	816	444	853
SAP130	888.92	842.41	758.17	818.44	861.63	867.51	748.3	828.54	732.77	718.12	833.54	865.34	731.04	731.43	915.73	834.84	911.09
LOC788414	82.54	67.44	48.11	21.36	23.84	43.96	25.93	27.96	49.39	24.38	26.64	34.66	12.69	41.05	50.46	6.79	42.88
ANAPC11	866	792	796	750	647	637	616	622	693	617	622	680	782	691	679	592	608
NIFK	626	491	518	469	399	460	450	591	576	507	496	440	461	411	627	418	507
MAGED4B	761	1419.51	1267	1336.53	1698.14	1431.39	1591	1477	1045	1557	1604	1438.52	1425.57	1345.77	1407	2035.45	1347.78
LOC787904	0	0	1.29	0	1.1	4.97	3.48	7.83	0	1.33	1.09	0	1.05	3.37	0	0	0
CD200R1L	21	35.42	24	11	6	25.33	14.01	9.97	12	18	22	14.08	23	26	9	10	4
ATP6V1B2	1350	1252	1072	1169	1157	1211	1170	1243	1148	1139	1059	1286	1238	1025	1281	1129	1282
CAPZA1	2592	2390	2055	2418	2328	2415	2926	2497	2413	2298	2137	2423	2378	2086	2620	2342	2757
GLRX3	992	892	844	929	700	898	710	1040	727	961	887	832	784	729	890	659	807
CDYL2	288	308	309	265	233	252	284	307	251	266	235	284	287	232	253	237	287
HTR2B	34	8	11	9	27	17	21	11	9	16	26	13	10	18	6	13	14
PGRMC1	5449	3487	3669	3892	3139	3291	3260	4190	4061	3433	3507	4507	4240	3561	3548	2660	4337
NUS1	532	641	649	670	559	566	502	717	646	518	592	626	577	508	568	483	675
LOC100847469	0	1.48	0	0	1.4	11	6.41	8.17	2.58	8	2.57	6	5	4.92	0	11	1.52
CYP4A59	0	0	0	0	0	0	0	0	0	1	0	1	0	1	0	0	0
LOC786836	0	1	2	1	0	0	0	2	0	0	0	0	0	0	0	0	0
MYOM2	1	0	0	0	0	0	0	0	0	0	1	2	0	0	1	0	0
LOC100336532	1.34	0	0	0	0	0	0	0	0	0	0	0	0	0	0	0	0
CHM	146	161	186	159	208	168	149	219	155	203	174	183	154	140	167	166	214
ZNF619	275.9	374.66	353.48	337.39	432.78	290.95	318.08	315.1	256.93	409.11	398.9	299.39	376.12	360.79	298.89	357.88	288.13
CCNL1	974	1169	1003	953	961.01	985	898	1214	1024	1092	1069	922.85	1148	956	912	1013	965
SKIC3	859	825.01	649.04	770.98	746	821	702	841	779	807.98	821	730.01	790	798.02	856	804	855
TOMM6	1546.54	1094.57	1064.68	1082.55	905.72	941.3	795.58	926.82	1121.26	889.51	902.79	772	1165.77	901.48	1070.53	738	966.6
NAP1L3	5	22	36	26	59	32	21	21	21	51	33	24	19	11	20	53	33
B3GALNT1	33	52	27	38	54	43	124	90	74	72	76	44	66	48	40	58	79
GDAP2	291.18	245.08	267.35	297.78	281.21	258.28	273.69	299.7	305.93	246.7	261.39	277.04	297.04	260.38	314.49	301.64	295.97
LOC101903434	1	27	37	26	25	0	2	1	34	0	18	1	1	26	0	1	2
DMKN	15	11	15	6	4	9	0	13	10	8	12	3	11	15	8	4	2
COX6B1	2418	1769	2264	2159	1687	2511	1698	2101	2295	1826	2034	1992	2434	1836	2747	1709	1836
H3C13	0	0	0	1	0	0	0	0	0	0	0	0	0	0	0	0	0
DNASE2	880	791	790	954	1098	760	1196	969	913	984	844	830	1071	789	820	1403	787
MSH5	14	27	30	24	15	27	23	19	37	31	24	19	12	42	36	17	31
LGMN	1046	1990	1765	1802	2359	2083	2762	1999	2024	1665	1960	2015	2165	1675	1896	2284	1609
USP31	592	1120	990	929	762	861	441	1148	652	601	667	1338	771	798	888	888	812
NTMT1	132	124	159	172	160	171	146	121	173	148	139	211	136	164	185	159	135
SDCBP	5542.48	4300.75	3129.26	3752.64	3905.96	3857.8	3640.12	3983.68	3904.6	3497.68	3841.03	4152.01	4316.67	3628.04	3717	3887.46	4413.82
NUDT11	2.77	9.06	10.15	5.59	16.16	6.47	5.01	13.95	4.85	6.04	13.59	9.21	4.6	13.18	7.65	14.69	12.68
PYGL	9577	5783	4025	3149	2978	5380	3366	5049	4263	3791	3307	3334	3557	4078	4802	2211	5368
SNPH	64	180	196	208	159	159	146	151	138	167	150	132	132	141	178	176	153
B3GNT4	8	61	132	77	34	50	37	78	225	70	51	48	54	73	43	13	123
NUBPL	80.87	76.49	56.78	62.95	97.04	70.93	68.68	80.72	80.43	66.67	56.41	51.01	69.09	62.26	66.97	41.96	79.93
NOD1	120	167	124	90	159	109	162	119	121	171	145	114	121	111	152	182	156
CDH22	1	0	0	0	0	0	0	0	1	2	1	0	0	0	1	0	0
NUBP1	337	288	320	283	350	320	308	348	376	326	287	294	300	317	443	399	373
DSCAM	12	9	4	4	5	2	2	5	3	2	9	2	5	7	4	4	8
DGKI	44	301	486	209	229	202	111	349	189	223	302	349	422	68	472	245	141
FAM136A	740	763	683	679	649	715	614	837	861	870	640	727	666	620	849	831	840
SLC16A6	31	47	47	43	79	52	94	55	67	38	56	74	110	44	50	74	38
RIN3	190	317	353	443	426	372	498	360	342	279	408	456	474	307	397	546	315
AKAP1	1764	2060	2005	1883	1485	1837	1458	2130	1896	1891	1709	2198	1516	2019	1761	1543	1519
LOC101902029	1	2	4	6	7	9	4	3	3	8	3	4	5	1	4	5	9
YBEY	379	395	388	360	325	190	162	315	264	249	260	221	222	188	221	190	383
DIP2B	511	633	816	907	667	661	685	790	706	510	636	798	787	632	657	783	743
OOSP2	0	2	3	1	0	79	0	84	0	0	2	0	1	68	60	0	2
LOC132345520	0	0	0.97	0	1.13	0	0	0	2.15	1.02	0.93	0	0	1	2.02	1.02	1.97
PIGA	73	100	91	91	96	113	89	111	77	92	100	86	78	78	108	82	99
LY75	131	96	73	73	111	82	145	105	149	44	97	86	65	53	111	86	167
LOC510988	184.77	345.41	197.92	362.92	181.14	222.53	672.3	229.42	262.64	245.55	187	327	114	167.17	161.52	156.97	250.67
UTS2	0	0	0	0	1	1	0	0	0	0	0	0	0	0	0	2	0
PRORSD1	186	235	219	269	213	189	191	313	131	175	160	264	276	147	147	228	190
RREB1	1402	1219	1218	1033	821	975	981	1279	1130	1051	977	991	903	1083	1416	740	1136
SP1	2081	2183	2301.09	2408	2645	2044.18	2255	2273	2083.8	2024	2736	2338	2189	2310.02	2077.89	2354	2328
TOX4	1071	1113	809	922	1044	966	948	1019	1192	1038	1084	930	843	862	1134	1054	1017
HSPA9	3694	3633	3806	3400	2685	3385	2138	3402	3523	3000	2780	3360	3102	3036	3460	2964	3280
APOBEC1	0	0	2	0	0	0	1	2	0	0	0	1	0	1	0	0	1
SLC35E4	35	31	35	40	45	29	44	26	33	31	42	46	44	48	26	24	25
SURF1	1157	1103	998	847	851	820	824	959	918	1023	955	808	1103	913	903	805	797
LSM5	251	177	230	213	195	209	206	281	247	271	200	162	201	168	229	171	258
ZBTB1	464	461	421	529	494	552	494	517	407	440	487	547	446	483	525	541	573
GTF2F1	979	1094	1113	1042	1139	1117	976	1235	1181	1418	1123	980	1174	894	1193	1425	1068
SRRM3	52	228	336	468	585	255	515	247	176	235	428	405	485	291	376	660	228
RPS15A	8805.84	8555.44	8694.35	8566.53	8709.81	10756.5	8094.21	9674.63	10421.2	10435.9	8745.13	9172.71	8685.36	8771.24	8665.74	9623.41	7802.29
GINS4	9	23	35	33	72	39	59	53	57	47	35	35	39	35	71	83	56
MYO15A	14	35	79	42	14	41	25	29	49	62	59	24	10	49	27	6	47
LRRC72	22	2	5	1	33	3.22	10	5	6	6	18	10	6.28	10.19	3.09	5.24	5
ATP6V1E2	2	6	7	9	7	4	6	4	6	8	4	8	6	5	7	7	9
UTP3	576	478	431	456	458	462	421	495	579	583	465	387	468	395	538	571	573
LARGE1	855	845	788	880	810	753	651	985	754	847	781	910	762	701	913	686	1011
LOC281806	7435	4434	3728	3129	3180	3555	3515	3719	4268	3653	3599	3129	3180	3687	3862	3516	3231
PLEKHN1	75	64	96	90	75	59	85	56	117	90	85	52	55	80	86	95	103
MBNL1	1115.97	1150.42	1019	1034.18	1277.11	1343.23	1270.03	1304.08	1190.97	1325.35	1208.88	1290	1138	1500.98	896.89	1196	1169.56
NUP160	498	555	533	509	578	548	508	628	577	477	580	644	595	567	669	611	579
NAXD	1240	1482	1358	1503	1411	1153	1279	1390	1362	1378	1286	1396	1508	1108	1353	1291	1227
HAND1	11	1	2	0	5	0	2	0	3	5	5	0	0	4	0	6	0
SERPINB1	1644	1111	1182	1184	951	1073	1422	1281	1213	1130	1146	1162	1485	897	1390	1057	1180
GSX1	411	153	117	55	52	243	165	99	158	92	43	112	121	179	521	27	256
FGA	11.73	15.76	16.75	14.43	33.07	17.25	15.94	12.96	11.2	14.35	16.23	11.79	16.9	14.34	14.1	18.9	16.23
IGFBP1	0	2	0	15	1	1	0	1	66	6	1	0	0	4	0	2	1
SLC1A1	1054	1656	1261	1558	878	1000	586	1726	1269	1359	1301	1524	848	1631	1252	939	1498
FREM3	28	26	12	17	9	17	7	14	12	28	30	23	19	25	23	7	10
DHX57	1551	1585	1666	1779	1739	1826	1618	2102	1551	1839	1945	1618	1453	1784	1492	1759	1690
TUT7	511	542	561	599	553.48	571.02	558.17	775.04	614	564.03	643	596	576.24	613	528	533	698
PTPN21	667	1067	1510	1321	1304	1234	917	1313	1010	1057	1103	1500	882	1475	1300	1152	1292
GDPD3	140	214	233	231	177	176	207	220	133	196	201	245	175	249	137	195	164
MOK	127	195	455	318	164	167	233	302	346	283	272	163	163	289	250	111	429
TBR1	1	0	0	0	0	1	2	0	1	1	1	0	0	3	0	2	0
IQGAP1	4121	3656	3522	3001	2925	3427	3584	5017	3688	3729	3925	3436	3583	3815	3722	3243	4107
FOS	57	982	16707	12140	20823	536	317	306	3197	1370	8695	281	58410	499	872	260	551
ZNF226	650	789	975	830	787	634	603	1139	586	791	786	738	771	706	612	872	926
FIGNL1	28	29	28	35	41	31	70	30	58	42	44	43	26	21	57	61	47
LOC112447762	0	0	0	0	0	0	0	0	0	0	1	0	0	0	0	0	0
PUS7	66	153	136	149	163	182	108	186	178	202	133	176	125	139	210	188	182
LOC618012	0	1	0	0	0	0	0	1	0	0	0.34	0	1	0	0	0	0
TUBB6	1043	1460	1053	1132	2083	1833	1396	1103	1985	1709	1706	1587	1858	2354	1375	1967	1059
BAZ2A	1676	1591	1594.98	1573	1519	1467	1716	1710	1429	1324	1642	1725	1263	1784	1586.98	1394	1584
KCNQ2	0	1	2	5	9	0	2	1	1	3	3	3	2	1	2	1	2
C19H17orf58	108	87	89	75	101	78	50	117	96	113	78	64	95	90	83	98	139
SECISBP2L	1053	933	825	828	982	955	921	1213	956	903	970	997	752	1032	785	1024	1157
PRODH	3936	5834	8938	4704	3445	3548	2040	4260	4094	1548	3489	5398	4698	3142	4695	2566	4491
FLACC1	1	13	42	23	10	16	12	18	40	26	23	7	8	19	24	6	22
CCDC33	2	15	29	24	17	13	16	20	21	15	18	4	12	11	15	3	33
LOC112443216	54.5	43.9	528.74	319.85	0	446.93	34.56	0	0	392.15	48.64	346.22	1.44	331.41	1209.04	86.98	364.58
RBM11	39	35	38	36	32	48	29	59	52	50	30	26	52	36	49	52	45
EPHA6	169.74	193.07	211.71	184.53	221.14	228.63	171.43	171.69	135.28	223.82	209.71	205.05	195.28	177.78	236.61	192.15	194.26
SLC43A1	1303	1452	1608	1282	1289	1145	1642	1367	1344	1521	1371	1472	1131	1320	1212	1076	1217
NTN1	602	1231	1094	1068	2059	1504	921	1209	1295	1406	1546	1501	1458	1574	1385	2477	1342
LOC788142	28	27	19	34	27	42	47	21	21	38	18	23	18	23	39	21	25
GUCY1B1	2772	2106	3061	2763	1937	1909	2352	2762	2354	1609	2566	2782	2117	2555	2105	1558	3054
ING4	1301	1360	1314	1370	1361	1296	1207	1390	1253	1464	1425	1455	1355	1357	1254	1394	1478
DPH2	422	489	445	409	471	417	375	470	455	511	470	457	468	396	415	444	417
FBXL21	72	84	93	82	93.03	105	97	139	100	92	131	109	133	75	115	194	102
STKLD1	2	4	9	6	10	2	7	5	3	6	8	1	6	8	7	6	5
DIAPH1	35.01	69.02	53.1	50.34	86.99	87.06	32.14	56.63	48.02	39.37	48.16	56.66	21.35	96.8	137	88.95	52.08
CORO1A	373	527	352	584	518	375	2656	402	611	382	330	619	444	341	448	568	487
CEP76	83	75	68	88	128	117	73	86	75	62	80	93	49	122	108	81	103
C4H7orf57	80	55	195	140	47	69	72	102	174	78	82	57	62	53	188	15	218
RRM2	20	12	31	39	36	116	396	31	177	21	15	42	17	15	272	40	112
LRRC30	0	0	1	0	0	0	0	0	0	0	0	0	2	0	0	0	0
OS9	8610	6303	5889	5926	5502	5766	6202	5705	5991	6246	5672	4915	5622	5720	5885	5694	6079
SLC4A1AP	637	519	552	517	489	437	440	568	629	558	508	414	491	402	588	542	577
MRE11	299	347	307	296	381	344	392.09	455	349	391	344.45	282	355	311	375	340.3	369
COG5	330	292	276	353	375	312	349	360	336	314	335	331	310	284	449	353	370
COPS8	911	919	899	815	980	961	853	959	1045	1014	956	838	885	970	1026	1017	921
NGLY1	663	725	742	980	797	640	687	970	647	742	798	779	1033	692	837	797	878
LOC522479	24	13	53	52	23	30	86	17	95	24	35	53	79	67	36	18	93
NCBP2	616	504	455	504	564	457	445	581	558	533	593	457	573	489	651	700	678
ADGRL3	94	47	55	36	105	75	54	74	48	55	95	51	74	74	58	75	44
ADAM1A	0	0	1.44	0	0	1.35	0	0	0	0	0	0	0	0	0	0	0
SIL1	1216	860	1064	884	985	925	851	895	919	818	782	860	1011	838	1115	1173	1049
LOC101902154	45.38	136.02	109.76	93.47	103.71	143.08	102.98	170.91	163.22	159.14	177.9	195.47	146.43	145.27	81.58	47.19	153.61
ASB6	538	447	459	416	403	376	398	446	457	485	428	351	557	453	460	483	483
UNC93A	111.85	269.74	279.41	124.5	132.31	250.67	177.16	277.5	99.3	89.9	150.87	381.1	165.69	101.51	268.06	193.4	141.26
SNX30	16	11	20	21	20	12	14	21	5	12	10	19	16	6	32	17	10
LOC100336029	294.25	635.72	260.89	718.25	38	596.89	268.9	312.62	306.92	86.35	52.94	542.3	45.74	38.02	287.46	594.41	41.83
A1BG	1	1	0	0	0	0	0	0	1	0	0	0	0	0	0	0	0
LOC132345335	0	0	1.95	1.05	2	2	0	1	1	1	2	1.25	0	1	2.01	2	2
FMO5	279	253	278	260	326	354	287	353	272	264	263	253	241	264	334	348	341
CEBPG	524	469	582	624	582	595	583	592	512	527	575	528	579	567	505	544	580
ATRIP	95	139	114	97	149	134	118	131	130	115	127	137	108	139	187	150	96
TNFRSF1B	3650.83	1442.53	1375	1080	1181	1772	2625	1363	2708	1547	1412	1286.65	1480	1287.54	2856.67	1008	1347
CLEC1A	216	238	258	289	341	262	320	360	188	210	279	377	247	302	188	280	312
IQSEC1	677	1116	1231	1398	1535	1183	1119	1219	914	933	1399	1496	1381	1359	1248	1683	936
PATZ1	1415	1335	1102	939	967	1058	1138	1097	1102	1319	1136	990	1034	1237	1374	934	1110
RBM22	1096	1136	1084	1191	1239	1128	1204	1333	1208	1275	1290	1344	1178	1041	1198	1289	1257
BAG2	1097	3478	356	400	419	2900	399	1972	1623	5746	1241	1493	386	2868	222	336	382
PAQR5	22	23	9	17	16	21	27	47	26	50	53	17	25	24	33	12	27
THNSL1	122.21	144.3	104.19	116.37	158.61	148.9	115.23	182.76	145.95	156.37	161.02	122.36	154.7	121.67	121.75	115.86	183.81
SHROOM3	1047	730	727	758	407	580	437	848	1128	736	614	564	601	764	681	217	825
JAM2	850	749	814	961	885	740	1047	835	714	845	996	811	1245	988	601	915	831
ISM2	269.49	350.84	243.82	311.2	439.5	262.32	209	437.96	271.01	334.58	322.98	238.32	400.01	282	324.32	283.02	401.26
FIGNL2	50	85	87	82	94	53	51	67	53	52	85	69	56	105	96	85	64
C16H1orf53	43	33	35	22	27	29	24	39	27	46	27	23	24	26	48	22	31
SNRPN	817.33	698.61	766.21	845.13	747.75	624.26	603.81	641.76	736.37	895.68	822.36	688.44	736.96	761.6	710.89	936.56	698.55
ALX4	0	0	0	0	0	0	0	0	0	0	0	0	1	0	0	0	0
GCFC2	579.3	364.05	380.87	571.05	438.72	493.96	428.86	512.99	438.68	350	518.98	537	477.09	517.33	545.37	474	711.08
CACNA1S	26	46	76	128	35	38	27	52	61	86	54	39	39	44	75	44	102
CORIN	29	27	34	34	138	30	60	83	34	23	70	39	255	24	78	60	76
CD300LB	2	3	1	5	2	3	5	3	4	3	2	0	5	2	0	6	1
COQ8A	458	424	495	395	434	410	451	606	470	790	518	399	403	464	448	388	508
PLEKHG6	107	129	88	64	122	89	135	59	72	122	87	66	77	111	125	42	66
LRRC40	215	227	206	216	259	238	256	347	211	244	267	210	204	229	237	254	265
LOC104972780	2	1	2	0	6	1	2	0	1	3	1	0	0	0	0	5	0
FAM241A	210	247	323	306	254	199	138	381	206	147	249	285	272	169	186	237	263
VWA7	105	211	353	252	172	215	211	253	473	297	297	167	160	233	301	55	406
WNT2B	493	277	353	264	345	417	166	308	340	648	491	281	238	383	438	143	255
MRPL49	1755	1466	1471	1355	1329	1336	1290	1248	1383	1421	1463	1414	1652	1262	1828	1312	1434
ASNS	192	327	599	563	411	375	342	349	442	310	360	433	463	434	451	446	426
SMU1	892	808	722	747	777	723	795	830	954	842	746	666	857	707	867	665	990
NHLRC4	1	5	15	8	5	3	2	3	7	7	6	5	1	9	14	1	16
ISG20	17	38	19	24	17	14	109	8	29	12	15	12	14	15	18	17	32
POLR1D	3078	1988	1869	1643	1238	1800	1400	2065	1892	2268	1657	1557	1531	1638	1881	1476	2066
CASZ1	1026	928	652	507	381	599	454	725	680	750	709	571	477	821	516	223	817
GIN1	164	114	118	107	111	143	100	188	128	132	119	82	144	131	134	90	141
OR13F1B	0	0	0	0	0	0	1	1	0	4.14	0	1	1	0	2	1	0
TMDD1	1	3	7	9	13	7	9	7	12	5	11	3	19	6	9	12	4
KRR1	542	434	413	468	493	456	441	648	534	666	536	483	486	445	527	524	548
CDKN2AIP	501	457	445	453	486	388	450	503	461	484	511	408	566	433	492	450	497
ANKRD29	177	203	185	211	228	190	171	270	222	380	209	159	197	155	226	238	158
[truncated: 14,385 more rows]
